# Supplementary material for: Growth Performance and Adaptability of European Sea Bass (Dicentrarchus labrax) Gut Microbiota to Alternative Diets Free of Fish Products
Source: Microorganisms. 2020 Sep 3;8(9):1346. doi: 10.3390/microorganisms8091346 (PMC7565124; doi:10.3390/microorganisms8091346)
Supplement: Supplementary file 1 [file microorganisms-08-01346-s001.zip]

Archive with 2 entries (2 files):
- microorganisms-908200-Sup-corrected.pdf
- microorganisms-908200-Table S3.xlsx
