# Supplementary material for: Growth Performance and Adaptability of European Sea Bass (Dicentrarchus labrax) Gut Microbiota to Alternative Diets Free of Fish Products
Source: Microorganisms. 2020 Sep 3;8(9):1346. doi: 10.3390/microorganisms8091346 (PMC7565124; doi:10.3390/microorganisms8091346)
Supplement: Supplementary file 1 [file microorganisms-08-01346-s001.zip › microorganisms-908200-Table S3.xlsx]

## Sheet: VEG
Table S3. Relative abundances (%) of all identified genera in the different dietary groups. The relative abundance of identified genera for each sample as well as the corresponding average for each dietary group are presented in %.
Kingdom	Phylum	Class	Order	Family	Genus	Vegetal	Vegetal	Vegetal	Vegetal	Vegetal	Vegetal	Vegetal	Vegetal	Vegetal	Vegetal	Vegetal	Vegetal	Vegetal	Vegetal	Average (n=14)
Bacteria	Proteobacteria	Alphaproteobacteria	Sphingomonadales	Sphingomonadaceae	Sphingomonas	1.25025	0	4.83592	0.5712	0	3.03666	0	8.34501	23.0329	0.0106	0	95.3576	0	0	9.74572
Bacteria	Firmicutes	Bacilli	Bacillales	Staphylococcaceae	Staphylococcus	0	14.5588	0	1.58332	24.7625	6.90241	0	12.5075	25.476	4.20818	0.0101092	0	44.4804	0	9.60636
Bacteria	Proteobacteria	Betaproteobacteria	Burkholderiales	Comamonadaceae	Comamonas	30.1371	0	0	0	0	0	0	0	0	0	0.0101092	0	0	43.8687	5.28686
Bacteria	Actinobacteria	Actinobacteria	Actinomycetales	Corynebacteriaceae	Corynebacterium	0	0	14.8628	1.01213	10.6056	1.04885	0	6.85411	0	6.97477	7.28872	0	15.4472	0	4.57815
Bacteria	Actinobacteria	Actinobacteria	Actinomycetales	Propionibacteriaceae	Propionibacterium	3.15588	18.0392	4.55767	1.42299	2.90815	1.1787	2.49919	2.19131	8.74876	1.75959	0.0202184	0	11.5976	0	4.14852
Bacteria	GN02	3BR-5F				0	0	0	0	0	0	0	0	0	0	0	0	0	56.0737	4.00526
Bacteria	Proteobacteria	Gammaproteobacteria	Legionellales	Coxiellaceae		0	0	0	3.36707	5.22123	13.7948	0	5.84351	0	5.93598	18.2976	0.759323	0	0	3.8014
Bacteria	Proteobacteria	Alphaproteobacteria	Rhodobacterales	Rhodobacteraceae	Marivita	0	0	0	2.87604	0	4.28529	17.2022	6.69402	0	5.40598	4.82208	0.0961169	5.32863	0	3.33645
Bacteria	Proteobacteria	Betaproteobacteria	Burkholderiales	Oxalobacteraceae	Ralstonia	0	13.4261	5.23892	0	0	0	5.25803	7.38443	0	0	0	0	5.50495	0	2.62946
Bacteria	TM6	SJA-4				0	0	0	1.73364	0	12.4363	0	0	0	0	17.9438	0	0	0	2.29384
Bacteria	Proteobacteria	Gammaproteobacteria	Pseudomonadales	Pseudomonadaceae	Pseudomonas	27.2434	0	0	0.260547	1.71802	0	0	1.8411	0	0.943396	0	0	0	0	2.28618
Bacteria	Proteobacteria	Alphaproteobacteria	Rhodobacterales	Rhodobacteraceae		0	6.02879	0	1.18248	0	2.85686	5.26885	3.22193	0	9.35976	0.707643	0.0768935	1.67499	0	2.16987
Bacteria	Proteobacteria	Gammaproteobacteria	Pasteurellales	Pasteurellaceae	Haemophilus	0	0	0	2.11444	18.0344	2.83688	0	2.68161	0	0	0	0	1.84151	0	1.96491
Bacteria	Actinobacteria	Actinobacteria	Actinomycetales	Micrococcaceae	Micrococcus	0	0	7.55133	0	0.00959785	0.639297	0	0	14.1191	4.05978	0	0	0	0	1.88422
Bacteria	OP11	WCHB1-64	d153			0.988102	0	0	3.64766	2.38986	0.00998901	5.70161	2.69161	0	5.77698	4.52891	0.547866	0	0	1.87733
Bacteria	Proteobacteria	Gammaproteobacteria	Pseudomonadales	Moraxellaceae	Enhydrobacter	8.76185	0	0	0	0	1.05884	0	0	7.93441	5.91478	0.0505459	0	0	0	1.69432
Bacteria	Firmicutes	Bacilli	Lactobacillales	Lactobacillaceae	Lactobacillus	0	0	0	19.3807	0	0.909	0.021638	3.09186	0	0	0	0	0	0	1.67166
Bacteria	Cyanobacteria	Chloroplast	Streptophyta			7.35027	0	8.31894	2.06434	1.00777	4.17541	0	0	0	0	0	0	0	0	1.63691
Bacteria	Proteobacteria	Gammaproteobacteria	Xanthomonadales	Sinobacteraceae		2.60133	0	0	0.150316	3.36885	0	0	0	9.5301	0.0211999	3.7404	0.68243	0	0	1.43533
Bacteria	Proteobacteria	Alphaproteobacteria	Caulobacterales	Caulobacteraceae		0	0	11.9939	0	0	1.02887	6.54549	0	0	0	0.0101092	0	0	0	1.39845
Bacteria	Proteobacteria	Alphaproteobacteria	Rhodobacterales	Rhodobacteraceae	Paracoccus	0	0	18.8064	0.591242	0	0	0	0	0	0.0529998	0.0303275	0	0	0	1.3915
Bacteria	Proteobacteria	Alphaproteobacteria	Rhodobacterales	Rhodobacteraceae	Ruegeria	0	0	0	0.751578	1.22852	4.01558	3.1916	2.13128	0	5.92538	0	0.124952	0	0	1.24064
Bacteria	Proteobacteria	Alphaproteobacteria	Rhodospirillales	Rhodospirillaceae		0	0	0	0.130274	0	5.71371	0	0	0	2.77719	6.19693	0	0	0	1.05844
Bacteria	Proteobacteria	Gammaproteobacteria	Xanthomonadales	Xanthomonadaceae	Luteibacter	0	14.1576	0	0	0	0	0	0	0	0	0	0	0	0	1.01126
Bacteria	Cyanobacteria	Chloroplast	Chlorophyta			0	12.3997	0	0.170358	0	0	0	0	0	1.50519	0	0	0	0	1.00538
Bacteria	Proteobacteria	Alphaproteobacteria				0	0	0	0.220463	0	0.00998901	6.27502	0.040024	0	0	6.35867	0	0	0	0.921726
Bacteria	Proteobacteria	Gammaproteobacteria	Legionellales	Legionellaceae		0	0	0	0.501052	6.15222	4.07552	0	1.8311	0	0	0	0.0768935	0	0	0.902627
Bacteria	Proteobacteria	Alphaproteobacteria	Rhizobiales	Phyllobacteriaceae		0	0	0	0.440926	0	3.59604	0	0	0	3.46619	4.92317	0	0	0	0.887595
Bacteria	Firmicutes	Bacilli	Lactobacillales	Streptococcaceae	Streptococcus	5.62613	0	0	1.08227	2.60102	0	0	3.07184	0	0	0	0	0	0	0.884376
Bacteria	Bacteroidetes	Cytophagia	Cytophagales	Cytophagaceae	Hymenobacter	1.13934	10.4294	0	0	0	0	0	0.05003	0	0	0	0	0	0	0.829916
Bacteria	Proteobacteria	Betaproteobacteria	Burkholderiales	Comamonadaceae		2.49042	0	0	0.170358	0.978981	0	0	1.45087	0	0	5.52972	0.692042	0	0	0.808028
Bacteria	Planctomycetes	Planctomycetia	Pirellulales	Pirellulaceae		0	1.7815	0	1.64345	0.566273	0.289681	4.84691	0	1.33157	0.625397	0	0.134564	0	0	0.801382
Bacteria	Proteobacteria	Betaproteobacteria	Rhodocyclales	Rhodocyclaceae	Methyloversatilis	0	0	0	0.150316	0	0	10.7541	0	0	0	0	0.192234	0	0	0.792617
Bacteria	Bacteroidetes	[Saprospirae]	[Saprospirales]	Chitinophagaceae	Sediminibacterium	0	0	0	0.801684	6.67051	0	0	0	0	3.41319	0.0202184	0.17301	0	0	0.791329
Bacteria	Proteobacteria	Gammaproteobacteria	Pseudomonadales	Moraxellaceae	Acinetobacter	1.00827	0	0	0.440926	2.10193	0.00998901	0	6.76406	0	0.0529998	0.0101092	0	0	0	0.74202
Bacteria	Proteobacteria	Alphaproteobacteria	Rhodobacterales	Rhodobacteraceae	Sulfitobacter	0	0	0	0	0	1.03886	0	0	4.47893	4.83358	0	0	0	0	0.739383
Bacteria	Firmicutes	Bacilli	Bacillales	Paenibacillaceae	Paenibacillus	0	0	0	10.2415	0	0	0	0	0	0	0	0	0	0	0.731536
Bacteria	Verrucomicrobia	Verrucomicrobiae	Verrucomicrobiales	Verrucomicrobiaceae		0	0	0	0.390821	0	0	0	5.5033	0	3.98558	0	0	0	0	0.705693
Bacteria	Proteobacteria	Deltaproteobacteria	Myxococcales			0.0100827	0	9.7582	0	0	0	0	0	0	0	0	0	0	0	0.697735
Bacteria	TM7	TM7-1				0	0	0	0.210442	0	3.18649	0	0	0	0	4.93328	0	0	0	0.595015
Bacteria	Proteobacteria	Gammaproteobacteria	Legionellales			0	0	0	1.02215	0	0.938967	0	6.14369	0	0	0	0	0	0	0.578914
Bacteria	Verrucomicrobia	Verrucomicrobiae	Verrucomicrobiales	Verrucomicrobiaceae	Rubritalea	0	0	0	0	0	0	0	0	0	0	7.65265	0	0	0	0.546618
Bacteria	Chlamydiae	Chlamydiia	Chlamydiales	Rhabdochlamydiaceae	Candidatus Rhabdochlamydia	0	7.60972	0	0	0	0	0	0	0	0	0	0	0	0	0.543552
Bacteria	Bacteroidetes	Bacteroidia	Bacteroidales	Prevotellaceae	Prevotella	2.2686	0	0	1.74366	0	0	1.14681	0	0	0	0	0	2.2823	0	0.531527
Bacteria	Firmicutes	Clostridia	Clostridiales	Clostridiaceae	Clostridium	0	0	3.63654	3.05642	0	0	0	0	0	0	0	0	0	0	0.478068
Bacteria	Firmicutes	Bacilli	Bacillales	Planococcaceae		0	0	0	6.44353	0	0	0	0	0	0	0	0	0	0	0.460252
Bacteria	Actinobacteria	Acidimicrobiia	Acidimicrobiales	JdFBGBact		0	0	0	0	0	2.57717	0	0	0	3.77358	0	0	0	0	0.453625
Bacteria	Proteobacteria	Alphaproteobacteria	Rhizobiales	Hyphomicrobiaceae		0	0	0	0.330694	0	0.958945	0	0	0	0.805597	3.88192	0	0	0	0.42694
Bacteria	Actinobacteria	Acidimicrobiia	Acidimicrobiales			0	0	0	0.300631	2.06354	0	0	0	0	2.97859	0	0	0	0	0.381626
Bacteria	OD1					0	0	0	0	0	0	1.57957	3.53212	0	0	0	0	0	0	0.365121
Bacteria	Firmicutes	Bacilli	Bacillales	Bacillaceae		0	0	0	4.98046	0	0	0	0	0	0	0	0	0	0	0.355747
Bacteria	Actinobacteria	Acidimicrobiia	Acidimicrobiales	koll13		0	0	0	0.310652	0	0	4.64135	0	0	0	0	0	0	0	0.353714
Bacteria	Acidobacteria	Acidobacteria-6	BPC015			0	0	0	0	0	0	4.74954	0	0	0	0	0	0	0	0.339253
Bacteria	Proteobacteria	Alphaproteobacteria	Rhodobacterales	Hyphomonadaceae		0	0	0	0	0	0	4.71708	0	0	0.0211999	0	0	0	0	0.338449
Bacteria	Proteobacteria	Alphaproteobacteria	Rhizobiales	Hyphomicrobiaceae	Hyphomicrobium	0	0	0	0.280589	0	0	4.34924	0	0	0	0	0	0	0	0.330702
Bacteria	Firmicutes	Bacilli	Bacillales	Bacillaceae	Bacillus	0	0	0	4.57962	0	0	0	0	0	0	0	0	0	0	0.327116
Bacteria	Firmicutes	Clostridia	Clostridiales	Peptostreptococcaceae	Peptostreptococcus	0	0	0	0	0	0	4.5007	0	0	0	0	0	0	0	0.321479
Bacteria	Proteobacteria	Alphaproteobacteria	Sphingomonadales	Sphingomonadaceae	Novosphingobium	0	0	4.39455	0	0	0.019978	0	0	0	0	0	0	0	0	0.315323
Bacteria	Cyanobacteria	Synechococcophycideae	Synechococcales	Synechococcaceae	Synechococcus	0	0	0	0.551157	0	0.749176	0	3.07184	0	0	0.0303275	0	0	0	0.314465
Bacteria	Proteobacteria	Gammaproteobacteria	Oceanospirillales	Alcanivoracaceae	Alcanivorax	0.141157	0	4.01075	0	0	0	0	0	0	0	0	0	0	0	0.296565
Bacteria	Fusobacteria	Fusobacteriia	Fusobacteriales	Leptotrichiaceae	Leptotrichia	0	0	0	0	0	0	0	0	0	0	0	0	3.95729	0	0.282664
Bacteria	Bacteroidetes	Sphingobacteriia	Sphingobacteriales	Sphingobacteriaceae	Pedobacter	0	0	0	0	0	0	0	0	0	3.51919	0	0	0	0	0.25137
Bacteria	Planctomycetes	C6	d113			0	0	0	0	0	0	3.4188	0	0	0	0	0	0	0	0.2442
Bacteria	Proteobacteria	Alphaproteobacteria	Rhodospirillales	Acetobacteraceae	Acetobacter	0	0	0.0191902	0	0	0	3.33225	0	0	0	0	0	0	0	0.239389
Bacteria	Actinobacteria	Actinobacteria	Actinomycetales	Micrococcaceae	Kocuria	0	0	0	0.992083	2.26509	0.00998901	0	0	0	0.0317999	0	0	0	0	0.23564
Bacteria	Actinobacteria	Actinobacteria	Actinomycetales	Nocardioidaceae		0	0	0	0	0	0	0	0	3.10333	0	0	0	0	0	0.221667
Bacteria	Firmicutes	Bacilli	Gemellales	Gemellaceae		0	0	0	0	0	0	0	3.04183	0	0	0	0	0	0	0.217273
Bacteria	Firmicutes	Clostridia	Clostridiales	Lachnospiraceae		0	0	0	3.00631	0	0	0	0	0	0	0	0	0	0	0.214737
Bacteria	Actinobacteria	Actinobacteria	Actinomycetales	Gordoniaceae	Gordonia	0	0	0	0	0	0	0	0	0	0	2.98221	0	0	0	0.213015
Bacteria	Proteobacteria	Gammaproteobacteria	Pseudomonadales	Moraxellaceae	Psychrobacter	0	0	0	0	0	0	0	0	0	2.76659	0	0	0	0	0.197613
Bacteria	Firmicutes	Clostridia	Clostridiales	[Tissierellaceae]	Anaerococcus	1.05868	0	0	0	1.57405	0	0	0	0	0	0	0	0	0	0.188052
Bacteria	Proteobacteria	Gammaproteobacteria	Xanthomonadales	Xanthomonadaceae		2.45009	0	0	0	0	0.00998901	0	0	0	0	0	0	0	0	0.17572
Bacteria	Firmicutes	Bacilli	Bacillales	Paenibacillaceae	Aneurinibacillus	0	0	0	2.44513	0	0	0	0	0	0	0	0	0	0	0.174652
Bacteria	Proteobacteria	Alphaproteobacteria	Rhizobiales			0	0	0	0	2.42826	0	0	0	0	0	0	0	0	0	0.173447
Bacteria	Bacteroidetes	Flavobacteriia	Flavobacteriales	[Weeksellaceae]	Cloacibacterium	0	0	0	0.10021	0	0	0	0	2.21195	0	0	0	0	0	0.165154
Bacteria	Firmicutes	Clostridia	Clostridiales	Peptostreptococcaceae		0	0	0	2.27478	0	0	0	0	0	0	0	0	0	0	0.162484
Bacteria	Planctomycetes	Planctomycetia	Planctomycetales	Planctomycetaceae	Planctomyces	0	1.56914	0	0.0501052	0	0	0	0	0	0.593598	0	0	0	0	0.15806
Bacteria	Firmicutes	Clostridia	Clostridiales	Clostridiaceae		0	0	0	0	0	2.19758	0	0	0	0	0	0	0	0	0.15697
Bacteria	Chloroflexi	Thermomicrobia	AKYG1722			0	0	1.99578	0	0	0	0	0	0	0	0	0	0	0	0.142556
Bacteria	[Thermi]	Deinococci	Deinococcales	Trueperaceae	Truepera	0	0	0	0	0	0	0	0	0	1.98219	0	0	0	0	0.141585
Bacteria	Bacteroidetes	Sphingobacteriia	Sphingobacteriales			0	0	0	0.230484	0	0	0	0	0	1.71719	0	0	0	0	0.13912
Bacteria	Firmicutes	Clostridia	Clostridiales	Clostridiaceae	Geosporobacter_Thermotalea	0	0	0	0	0	1.818	0	0	0	0	0	0	0	0	0.129857
Bacteria	Firmicutes	Bacilli	Bacillales	Paenibacillaceae	Brevibacillus	0	0	0	1.77372	0	0	0	0	0	0.0317999	0	0	0	0	0.128966
Bacteria	Firmicutes	Clostridia	Clostridiales	[Tissierellaceae]	Sporanaerobacter	0	0	0	1.78375	0	0	0	0	0	0	0	0	0	0	0.12741
Bacteria	Proteobacteria	Betaproteobacteria				0	0	0	0	0	0	0	0	0	0	0	0.105729	1.62602	0	0.123696
Bacteria	Actinobacteria	Actinobacteria	Actinomycetales	Microbacteriaceae	Microbacterium	0	0	0	0	0	0	0	0	0	1.72779	0	0	0	0	0.123414
Bacteria	Cyanobacteria	Synechococcophycideae	Pseudanabaenales	Pseudanabaenaceae	Leptolyngbya	0	0	0	0	0	1.69813	0	0	0	0	0	0	0	0	0.121295
Bacteria	Proteobacteria	Gammaproteobacteria	Xanthomonadales	Xanthomonadaceae	Thermomonas	0	0	0	0	0	0	0	0	0	0	0	0	1.67499	0	0.119642
Bacteria	Bacteroidetes	Bacteroidia	Bacteroidales	Bacteroidaceae	Bacteroides	0	0	0	0	0	0	0	0	0	0	0	0	1.6652	0	0.118943
Bacteria	Actinobacteria	Acidimicrobiia	Acidimicrobiales	C111		0	0	0	0	0	0	0	0	0	0	0	0	1.62602	0	0.116144
Bacteria	OD1	ABY1				0	0	0	0	0	1.61822	0	0	0	0	0	0	0	0	0.115587
Bacteria	Actinobacteria	Actinobacteria	Actinomycetales	Micrococcaceae		0	0	0	0.270568	1.3437	0	0	0	0	0	0	0	0	0	0.115305
Bacteria	Proteobacteria	Gammaproteobacteria	Thiotrichales	Piscirickettsiaceae		0	0	0	0	0	1.43842	0	0	0	0	0	0	0	0	0.102744
Bacteria	GN02	BB34				0	0	0	0.0601263	0	0	0	0	0	1.27199	0	0	0	0	0.0951515
Bacteria	Proteobacteria	Deltaproteobacteria	MIZ46			0	0	0	0	0	0	0	0	0	0	0	0	1.29298	0	0.0923555
Bacteria	Proteobacteria	Alphaproteobacteria	Sphingomonadales			0	0	0	0	0	1.21866	0	0	0	0	0	0	0	0	0.0870471
Bacteria	Fusobacteria	Fusobacteriia	Fusobacteriales	Fusobacteriaceae	Fusobacterium	0	0	0	1.20253	0	0	0	0	0	0	0	0	0	0	0.0858947
Bacteria	Proteobacteria	Gammaproteobacteria	Pseudomonadales	Moraxellaceae	Perlucidibaca	0	0	0	0	0	1.18869	0	0	0	0	0	0	0	0	0.0849066
Archaea	Euryarchaeota	Halobacteria	Halobacteriales	Halobacteriaceae	Halococcus	0	0	0	0	0	0	0	0	0	1.06	0	0	0	0	0.075714
Bacteria	Bacteroidetes	Flavobacteriia	Flavobacteriales	[Weeksellaceae]		0	0	0	0	0	1.05884	0	0	0	0	0	0	0	0	0.0756311
Bacteria	Proteobacteria	Alphaproteobacteria	Rickettsiales	Pelagibacteraceae		0	0	0	0	0	1.00889	0	0	0	0	0	0	0	0	0.0720636
Bacteria	Proteobacteria	Alphaproteobacteria	BD7-3			0.927606	0	0	0	0	0	0	0	0	0	0	0	0	0	0.0662576
Bacteria	Proteobacteria	Alphaproteobacteria	Sphingomonadales	Sphingomonadaceae	Blastomonas	0	0	0	0	0	0.909	0	0	0	0	0	0	0	0	0.0649286
Bacteria	Firmicutes	Clostridia	Clostridiales	Lachnospiraceae	Coprococcus	0	0	0	0.86181	0	0	0	0	0	0	0	0	0	0	0.0615578
Bacteria	Proteobacteria	Gammaproteobacteria	Oceanospirillales	Halomonadaceae	Halomonas	0	0	0	0.0701473	0	0	0	0	0	0.688997	0	0	0	0	0.0542246
Bacteria	Verrucomicrobia	Verrucomicrobiae	Verrucomicrobiales	Verrucomicrobiaceae	Persicirhabdus	0	0	0	0	0	0.749176	0	0	0	0	0	0	0	0	0.0535126
Bacteria	Planctomycetes	Planctomycetia	Gemmatales	Gemmataceae		0	0	0	0	0	0.749176	0	0	0	0	0	0	0	0	0.0535126
Bacteria	Actinobacteria	Actinobacteria	Actinomycetales	Geodermatophilaceae		0.746118	0	0	0	0	0	0	0	0	0	0	0	0	0	0.0532942
Bacteria	SBR1093	VHS-B5-50				0	0	0	0.420884	0	0.229747	0	0	0	0	0	0	0	0	0.0464737
Bacteria	Firmicutes	Bacilli	Lactobacillales	Aerococcaceae		0.645291	0	0	0	0	0	0	0	0	0	0	0	0	0	0.0460922
Bacteria	Proteobacteria	Alphaproteobacteria	Rickettsiales			0	0	0	0.450947	0	0	0	0	0	0	0	0	0	0	0.0322105
Bacteria	Bacteroidetes	Flavobacteriia	Flavobacteriales	[Weeksellaceae]	Wautersiella	0	0	0	0	0	0	0	0	0	0	0	0.432526	0	0	0.0308947
Bacteria	Proteobacteria	Gammaproteobacteria	Xanthomonadales	Sinobacteraceae	Nevskia	0	0	0	0	0	0	0	0	0	0	0	0.413303	0	0	0.0295216
Bacteria	TM7	TM7-3				0	0	0	0	0	0.389571	0	0	0	0	0	0	0	0	0.0278265
Bacteria	Proteobacteria	Alphaproteobacteria	Rhizobiales	Methylobacteriaceae	Methylobacterium	0	0	0	0	0	0.329637	0	0	0	0	0.0101092	0	0	0	0.0242676
Bacteria	Firmicutes	Bacilli	Bacillales	Thermoactinomycetaceae		0	0	0	0.260547	0	0	0	0	0	0	0	0	0	0	0.0186105
Bacteria	Firmicutes	Bacilli	Bacillales	Bacillaceae	Virgibacillus	0	0	0	0.210442	0	0	0	0	0	0	0	0	0	0	0.0150316
Bacteria	Actinobacteria	Actinobacteria	Actinomycetales			0	0	0	0.180379	0	0	0	0	0	0	0	0	0	0	0.0128842
Bacteria	Firmicutes	Bacilli	Lactobacillales	Leuconostocaceae		0	0	0	0.170358	0	0	0	0	0	0	0	0	0	0	0.0121684
Bacteria	Firmicutes	Bacilli	Lactobacillales	Carnobacteriaceae	Granulicatella	0	0	0	0.150316	0	0	0	0	0	0	0	0	0	0	0.0107368
Bacteria	OD1	ZB2				0	0	0	0	0	0	0	0	0	0	0	0.11534	0	0	0.00823859
Bacteria	Firmicutes	Clostridia	Clostridiales	Veillonellaceae	Dialister	0	0	0	0.0701473	0	0	0	0	0	0	0	0	0	0	0.00501052
Bacteria	Proteobacteria	Alphaproteobacteria	Rhizobiales	Rhizobiaceae	Agrobacterium	0	0	0	0	0	0	0	0	0	0	0	0	0	0.0575705	0.00411218
Bacteria	Proteobacteria	Alphaproteobacteria	Sphingomonadales	Sphingomonadaceae	Sphingobium	0	0	0	0.0400842	0	0	0	0	0	0	0	0	0	0	0.00286316
Bacteria	Proteobacteria	Gammaproteobacteria	Enterobacteriales	Enterobacteriaceae		0	0	0	0	0	0	0	0	0.0330142	0	0	0	0	0	0.00235816
Bacteria	Proteobacteria	Alphaproteobacteria	Sphingomonadales	Sphingomonadaceae		0	0	0	0	0	0	0	0	0	0.0211999	0	0	0	0	0.00151428
Bacteria	Proteobacteria	Alphaproteobacteria	Rhizobiales	Methylobacteriaceae		0	0	0	0	0	0	0	0	0	0	0	0.0192234	0	0	0.0013731
Bacteria	Proteobacteria	Alphaproteobacteria	Sphingomonadales	Erythrobacteraceae		0	0	0.0191902	0	0	0	0	0	0	0	0	0	0	0	0.00137073
Bacteria	Bacteroidetes	Flavobacteriia	Flavobacteriales	[Weeksellaceae]	Chryseobacterium	0	0	0	0	0	0	0	0	0	0	0.0101092	0	0	0	0.000722084
Bacteria	SBR1093	EC214				0	0	0	0.010021	0	0	0	0	0	0	0	0	0	0	0.000715789
Bacteria	Firmicutes	Bacilli	Lactobacillales	Enterococcaceae	Enterococcus	0	0	0	0.010021	0	0	0	0	0	0	0	0	0	0	0.000715789
Bacteria	Proteobacteria	Gammaproteobacteria	Legionellales	Legionellaceae	Legionella	0	0	0	0	0	0	0	0.010006	0	0	0	0	0	0	0.000714715
Bacteria	Firmicutes	Bacilli	Lactobacillales	Streptococcaceae	Lactococcus	0	0	0	0	0	0	0	0.010006	0	0	0	0	0	0	0.000714715

## Sheet: COM
Table S3. Relative abundances (%) of all identified genera in the different dietary groups. The relative abundance of identified genera for each sample as well as the corresponding average for each dietary group are presented in %.
Kingdom	Phylum	Class	Order	Family	Genus	Commercial	Commercial	Commercial	Commercial	Commercial	Commercial	Commercial	Commercial	Commercial	Commercial	Commercial	Commercial	Commercial	Commercial	Commercial	Average (n=15)
Bacteria	Proteobacteria	Gammaproteobacteria	Enterobacteriales	Enterobacteriaceae		0	0	0	0.102599	0	0	0	69.977	79.9155	0	0	0	0.172302	0	61.1975	14.091
Bacteria	Firmicutes	Bacilli	Bacillales	Staphylococcaceae	Staphylococcus	5.06329	7.80673	2.06528	17.9777	4.18827	6.21436	8.49686	0	11.0939	0.0304538	47.5808	10.4801	0	0.0196812	4.05872	8.33841
Bacteria	Proteobacteria	Gammaproteobacteria	Xanthomonadales	Sinobacteraceae		2.49209	5.3652	0	0	0.914913	0	0	1.67914	0	0.477109	2.60529	31.231	6.46134	0	7.14834	3.89163
Bacteria	Proteobacteria	Gammaproteobacteria	Pseudomonadales	Moraxellaceae	Enhydrobacter	3.22389	0	22.4965	0.0113999	1.41303	8.43658	0	8.16542	0	0	0	0	10.3597	0.0196812	0	3.60841
Bacteria	Proteobacteria	Alphaproteobacteria	Rhodobacterales	Rhodobacteraceae		0.0593354	5.88839	16.4719	8.39033	0.0101657	12.9892	0	0	0.103103	4.79139	0.79334	0	0	4.09368	0	3.57272
Bacteria	Proteobacteria	Gammaproteobacteria	Pasteurellales	Pasteurellaceae	Haemophilus	6.77413	9.45835	0	0	1.32154	0	6.66401	0	0	0	2.45837	0	15.8303	0	0	2.83378
Bacteria	Actinobacteria	Actinobacteria	Actinomycetales	Corynebacteriaceae	Corynebacterium	5.70609	3.24169	0	0	6.54671	10.2163	2.65963	0	0	0.142118	3.49657	0	0	8.07912	0	2.67255
Bacteria	Proteobacteria	Alphaproteobacteria	Sphingomonadales	Sphingomonadaceae	Sphingomonas	18.1863	1.48748	1.7429	1.44779	4.2391	0	5.80735	0	0	0.0101513	0	0.0104592	2.91837	2.44046	0	2.55269
Bacteria	Actinobacteria	Actinobacteria	Actinomycetales	Propionibacteriaceae	Propionibacterium	1.80973	11.8691	0.231715	1.81259	3.09037	0	1.68343	0	1.12383	0.365445	3.20274	1.83035	3.46759	1.83035	4.14508	2.43082
Bacteria	Proteobacteria	Gammaproteobacteria	Pseudomonadales	Moraxellaceae	Acinetobacter	2.37342	0	1.40036	1.39079	3.37501	0	21.4264	0	0	0.040605	0	0	6.11673	0	0	2.40822
Bacteria	Firmicutes	Bacilli	Lactobacillales	Streptococcaceae	Streptococcus	0	0	0	4.02417	0	0	21.8249	0	0	0	1.92948	0	3.90911	0	4.02034	2.38053
Bacteria	Bacteroidetes	[Saprospirae]	[Saprospirales]	Chitinophagaceae	Sediminibacterium	0	0	0	7.28454	0	0	0	6.23681	0.164965	0	0	19.5482	2.19686	0	0	2.36209
Bacteria	Proteobacteria	Alphaproteobacteria	Rhodobacterales	Rhodobacteraceae	Paracoccus	0.237342	0	2.2164	0	0	2.95969	1.7432	1.62157	0	0.903462	11.6161	0	0	4.62507	6.37114	2.15293
Bacteria	Proteobacteria	Alphaproteobacteria	Rhodobacterales	Rhodobacteraceae	Ruegeria	0	4.1547	1.32984	14.7743	6.18075	0	0	0	0	5.67455	0	0	0.0107689	0	0	2.14166
Bacteria	Proteobacteria	Gammaproteobacteria	Pseudomonadales	Pseudomonadaceae	Pseudomonas	0	2.20558	10.6589	11.3201	2.95822	1.90757	2.7692	0	0	0.223328	0	0	0	0.0393623	0	2.13882
Bacteria	Proteobacteria	Gammaproteobacteria	Legionellales	Coxiellaceae		3.25356	2.26713	0	0	1.68751	8.6529	0	0	0.958862	1.10649	0.940255	0	0	4.49715	0	1.55759
Bacteria	Bacteroidetes	Flavobacteriia	Flavobacteriales	[Weeksellaceae]	Chryseobacterium	0	0	0.886561	0	0	0	0	0	0	0	0	0	22.1409	0	0	1.53516
Bacteria	Proteobacteria	Alphaproteobacteria	Rhodospirillales	Acetobacteraceae	Roseomonas	13.7164	0	0	0	0	0	0	0	0	0	9.08913	0	0	0	0	1.52037
Bacteria	Cyanobacteria	Chloroplast	Streptophyta			1.20649	0	0	0	0.823422	11.2783	2.4604	0	0	0	0	0	0	5.84531	0	1.44093
Bacteria	Proteobacteria	Betaproteobacteria	Burkholderiales	Comamonadaceae		0	0.0615511	0.251864	0	0	0	2.69947	8.66436	0	0.040605	0	4.95764	0.0323067	0	4.89349	1.44009
Bacteria	Fibrobacteres	TG3	TG3-1	TSCOR003-O20		0	0	0	0	0	0	0	0	0	20.4751	0	0	0	0	0	1.36501
Bacteria	Fusobacteria	Fusobacteriia	Fusobacteriales	Fusobacteriaceae	Fusobacterium	0	2.42101	0	0	3.53766	0	0	0	0	0	0	0	7.05363	5.25487	0	1.21781
Bacteria	Proteobacteria	Deltaproteobacteria	Myxococcales			2.42286	0	0	0	2.12463	0	0	0	0	2.0607	0	5.18774	0	0	6.13126	1.19515
Bacteria	TM7	TM7-1				0	3.68281	5.41003	0	0	0	0	0	0	1.09634	1.86092	0	0	4.84157	0	1.12611
Bacteria	OP11	WCHB1-64	d153			5.03362	0	2.28692	0	6.86185	0	0.00996115	0	0.969172	1.69526	0	0	0	0.0196812	0	1.1251
Bacteria	Bacteroidetes	Bacteroidia	Bacteroidales	Prevotellaceae	Prevotella	0.771361	0	0	0	0	0	5.56828	0	0.0103103	0	0	7.50967	2.63838	0	0	1.09987
Bacteria	Verrucomicrobia	Verrucomicrobiae	Verrucomicrobiales	Verrucomicrobiaceae	Persicirhabdus	1.91851	0	0	0	11.904	0	0	0	0	1.30951	0	0	0	0	0	1.0088
Bacteria	Proteobacteria	Alphaproteobacteria	Rhodobacterales	Rhodobacteraceae	Marivita	2.2053	1.53878	0	0.0113999	0	1.72075	0	0	0.845448	3.05553	0	0	0	2.06652	0	0.762915
Bacteria	Proteobacteria	Betaproteobacteria	Burkholderiales	Oxalobacteraceae	Ralstonia	0	0	2.95184	0	0	0.00983284	1.35472	0	0	0	0	0	0	6.58335	0	0.72665
Bacteria	Proteobacteria	Alphaproteobacteria	Rhizobiales	Phyllobacteriaceae		1.60206	0	0	4.42316	0	0	0	0	0.0206207	0.304538	0	0	3.01529	1.07262	0	0.695886
Bacteria	Actinobacteria	Actinobacteria	Actinomycetales	Micrococcaceae	Micrococcus	0	0	0	6.73735	1.78916	0.176991	1.62367	0	0	0.0507563	0	0	0	0	0	0.691862
Bacteria	Proteobacteria	Betaproteobacteria				1.21638	3.74436	0	0	4.10694	0	0	0	0	0	1.00881	0	0.0215378	0	0	0.673202
Bacteria	Proteobacteria	Gammaproteobacteria	Legionellales			0.514241	0	1.6623	0	0	0	0	0	0	1.10649	0	6.24412	0	0	0	0.635143
Bacteria	Firmicutes	Bacilli	Bacillales	Paenibacillaceae	Paenibacillus	0	0	0	0	0	0	0	0	0	0	0	0	0	9.36823	0	0.624549
Bacteria	Proteobacteria	Gammaproteobacteria	Legionellales	Legionellaceae		2.10641	2.58515	1.54141	0	2.7854	0	0	0	0	0.253781	0	0	0	0	0	0.618143
Bacteria	Planctomycetes	Planctomycetia	Pirellulales	Pirellulaceae		0.771361	1.97989	0.0705219	0	1.64684	1.45526	0	0	0.711414	1.13694	0	0	0.743054	0.285377	0	0.586711
Bacteria	Firmicutes	Bacilli	Gemellales	Gemellaceae		0	0	0	0	0	0	4.05419	0	0	0	4.60333	0	0	0	0	0.577168
Bacteria	Actinobacteria	Actinobacteria	Actinomycetales	Brevibacteriaceae	Brevibacterium	0	0	0	0	0	0	0	0	0	0	0	5.9408	0	2.18461	0	0.541694
Bacteria	Proteobacteria	Alphaproteobacteria	Rhizobiales	Methylobacteriaceae	Methylobacterium	0.623022	0.512926	0	0	0	3.19567	0	0	0	0.588773	0	0	3.0476	0.0196812	0	0.532512
Bacteria	Proteobacteria	Betaproteobacteria	Rhodocyclales	Rhodocyclaceae	Methyloversatilis	0.445016	1.54904	0	0	0	5.88004	0	0	0	0	0	0	0	0.0196812	0	0.526251
Bacteria	Proteobacteria	Alphaproteobacteria	Rhodobacterales	Rhodobacteraceae	Octadecabacter	0	4.22651	0	0	0	0	0	3.65573	0	0	0	0	0	0	0	0.525482
Bacteria	Proteobacteria	Alphaproteobacteria	Rhizobiales	Rhizobiaceae	Agrobacterium	0	2.16455	3.54624	0	0	0	0	0	0	0	0	0	1.78764	0	0	0.499895
Bacteria	Firmicutes	Clostridia	Clostridiales	Veillonellaceae	Megasphaera	0	0	0	7.31874	0	0	0	0	0	0	0	0	0	0	0	0.487916
Archaea	Euryarchaeota	Methanobacteria	Methanobacteriales	Methanobacteriaceae	Methanobacterium	0	0	0	0	0	0	0	0	0	7.2886	0	0	0	0	0	0.485907
Bacteria	Proteobacteria	Alphaproteobacteria	Rhodospirillales	Rhodospirillaceae		0.692247	0	0.866411	0	0	4.24779	1.13557	0	0	0.345143	0	0	0	0	0	0.485811
Bacteria	OD1					0.534019	0	0.261938	0	0	1.18977	0	0	0	0.761344	0	2.66709	0	1.58433	0	0.466566
Bacteria	Actinobacteria	Actinobacteria	Actinomycetales	Micrococcaceae	Rothia	0	3.52893	0	1.96078	0	0	0	0	0	0	1.381	0	0	0	0	0.458047
Bacteria	Proteobacteria	Alphaproteobacteria	Rickettsiales			1.50316	0	0.483578	0	0	0	0.00996115	0	0	0.223328	0	0	0	4.60539	0	0.455028
Bacteria	Actinobacteria	Actinobacteria	Actinomycetales	Micrococcaceae	Kocuria	0	1.53878	0.886561	0	3.01921	0	0	0	0	0.0203025	0.763957	0	0	0	0	0.415254
Bacteria	GN02	3BR-5F				1.24604	0	0	0	0	0	0	0	0	0.131966	0	0	0	4.66444	0	0.40283
Bacteria	Proteobacteria	Alphaproteobacteria				0.810918	0	0	0	2.12463	0	0	0	0	0.0609075	0	0	0	2.93249	0	0.395263
Bacteria	Proteobacteria	Gammaproteobacteria	Vibrionales	Vibrionaceae	Vibrio	0	0	0	0	0	5.81121	0	0	0	0	0	0	0	0.0196812	0	0.388726
Bacteria	Firmicutes	Clostridia	Clostridiales	Ruminococcaceae		0	0	0	0	0	0	0	0	0	5.76591	0	0	0	0	0	0.384394
Bacteria	Proteobacteria	Betaproteobacteria	Burkholderiales	Comamonadaceae	Comamonas	0	0	2.297	0	0	0	0	0	0	0	0	0	0	3.395	0.0575705	0.383305
Bacteria	Verrucomicrobia	Verrucomicrobiae	Verrucomicrobiales	Verrucomicrobiaceae		0.78125	0	1.1082	0	2.71424	0	0	0	0	0.517714	0	0	0	0	0	0.341427
Bacteria	Proteobacteria	Epsilonproteobacteria	Campylobacterales	Campylobacteraceae	Arcobacter	2.62065	0	0	0	2.18563	0	0	0	0	0.131966	0	0	0	0	0	0.329216
Bacteria	Proteobacteria	Alphaproteobacteria	Rhodobacterales	Rhodobacteraceae	Sulfitobacter	0	1.52852	0.0100746	0	2.27712	0.0884956	0	0	0.0103103	0.944067	0	0	0	0	0	0.323906
Bacteria	Proteobacteria	Gammaproteobacteria	Oceanospirillales	Halomonadaceae	Halomonas	1.27571	0	0	0	0	3.43166	0	0	0	0.111664	0	0	0	0.00984058	0	0.321925
Bacteria	Firmicutes	Clostridia	Clostridiales	Veillonellaceae	Veillonella	0	0	0	0	3.58849	0	1.23518	0	0	0	0	0	0	0	0	0.321578
Bacteria	Proteobacteria	Gammaproteobacteria	Xanthomonadales	Xanthomonadaceae		0	0	2.36752	0.0569995	0	0	0	0	2.38169	0	0	0	0	0	0	0.320414
Bacteria	Actinobacteria	Actinobacteria	Actinomycetales	Microbacteriaceae	Salinibacterium	0	0	0	0	0	4.5821	0	0	0	0	0	0	0	0.0295217	0	0.307442
Bacteria	Firmicutes	Clostridia	OPB54			0	0	0	0	0	0	0	0	0	4.56806	0	0	0	0	0	0.304538
Bacteria	Proteobacteria	Gammaproteobacteria	Xanthomonadales	Xanthomonadaceae	Luteibacter	0	0	0	0	0	0	0	0	0	0	0	4.36147	0	0	0	0.290765
Bacteria	Actinobacteria	Acidimicrobiia	Acidimicrobiales	JdFBGBact		0.721915	0	2.88132	0	0	0	0	0	0	0.73089	0	0	0	0	0	0.288942
Bacteria	Firmicutes	Clostridia	Clostridiales	[Tissierellaceae]	Finegoldia	0	0	0	4.19517	0	0	0	0	0	0	0	0	0	0	0	0.279678
Bacteria	Bacteroidetes	Flavobacteriia	Flavobacteriales	Flavobacteriaceae	Flavobacterium	0	0	0.977232	0	0	0	1.72328	0	0.659862	0.751193	0	0	0	0	0	0.274104
Bacteria	Actinobacteria	Actinobacteria	Actinomycetales	Sporichthyaceae		0	0	0	0	0	2.08456	0	0	0	0	0	0	0	0.0196812	1.97659	0.272055
Bacteria	Actinobacteria	Actinobacteria	Actinomycetales	Micromonosporaceae	Pilimelia	0	0	0	0	0	0	0	0	0	4.0605	0	0	0	0	0	0.2707
Bacteria	Proteobacteria	Epsilonproteobacteria	Campylobacterales	Campylobacteraceae	Campylobacter	0	0	0	0	0	0	0	0	0	0	0	0	4.04911	0	0	0.26994
Bacteria	Proteobacteria	Alphaproteobacteria	Rhizobiales			0	0.9643	0	0	0	0	0	0	0	0.0304538	0	0	0	2.94233	0	0.262473
Bacteria	Acidobacteria	Acidobacteria-6	CCU21			0	3.64177	0	0	0	0	0	0	0	0	0	0	0	0.236174	0	0.25853
Bacteria	Firmicutes	Bacilli	Bacillales	Bacillaceae	Bacillus	0	0	0	2.43958	1.16906	0	0	0	0	0.101513	0	0	0	0	0	0.247343
Bacteria	Bacteroidetes	Bacteroidia	Bacteroidales	Bacteroidaceae	Bacteroides	0	0	0	0	0	0	0	0	0	0	0	0	3.69373	0	0	0.246249
Bacteria	Actinobacteria	Actinobacteria	Actinomycetales	Pseudonocardiaceae	Pseudonocardia	0	0	0	0	0	0	0	0	0	0.32484	0	0	0	3.28675	0	0.240773
Bacteria	Actinobacteria	Actinobacteria	Actinomycetales	Mycobacteriaceae	Mycobacterium	0	0	1.01753	0	0	0	0	0	0	0.578621	0	0	0	1.87955	0	0.231713
Bacteria	Actinobacteria	Acidimicrobiia	Acidimicrobiales			0	1.73369	1.28954	0	0	0	0	0	0	0.345143	0	0	0	0	0	0.224558
Bacteria	Actinobacteria	Thermoleophilia	Solirubrobacterales			0	0	0	0	0	0	0	0	0	3.34991	0	0	0	0	0	0.223328
Bacteria	Proteobacteria	Deltaproteobacteria	Myxococcales	OM27		0	0	0	0	0	0	0	0	0	3.31946	0	0	0	0	0	0.221297
Bacteria	Proteobacteria	Gammaproteobacteria	Pseudomonadales	Moraxellaceae	Psychrobacter	0	0	0	0	0	0	0	0	0	3.18749	0	0	0	0	0	0.2125
Bacteria	Proteobacteria	Alphaproteobacteria	Sphingomonadales	Sphingomonadaceae		0.356013	0	0	0	0	0	0	0	0	0.294386	0	0	0	2.31254	0	0.197529
Bacteria	Bacteroidetes	Flavobacteriia	Flavobacteriales	Flavobacteriaceae	Capnocytophaga	0	0	0	2.63338	0	0	0	0	0	0	0	0	0	0	0	0.175559
Bacteria	Bacteroidetes	Flavobacteriia	Flavobacteriales	Flavobacteriaceae	Gramella	0	2.35946	0	0	0	0	0	0	0	0.24363	0	0	0	0	0	0.173539
Bacteria	Bacteroidetes	Cytophagia	Cytophagales	Cytophagaceae	Dyadobacter	0	0	2.38767	0	0	0	0	0	0	0	0	0	0	0	0	0.159178
Bacteria	Actinobacteria	Actinobacteria	Actinomycetales	Dermabacteraceae	Brachybacterium	0	0	0.171267	0	0	0	0	0	0	0	0	0	0	2.21413	0	0.159027
Bacteria	Firmicutes	Bacilli	Lactobacillales	Leuconostocaceae	Leuconostoc	0	0	0	0	1.21988	0	1.00608	0	0	0	0	0	0	0	0	0.148397
Bacteria	Bacteroidetes	Cytophagia	Cytophagales	Cytophagaceae	Hymenobacter	0	0	0	0	0	0	0	0	0	0	0	0	0	2.18461	0	0.145641
Bacteria	Proteobacteria	Alphaproteobacteria	Sphingomonadales	Sphingomonadaceae	Blastomonas	0	1.96963	0	0	0	0	0	0	0	0.16242	0	0	0	0	0	0.142137
Bacteria	Proteobacteria	Betaproteobacteria	Neisseriales	Neisseriaceae		0	0	0	0	0	0	2.08188	0	0	0	0	0	0	0	0	0.138792
Bacteria	Proteobacteria	Gammaproteobacteria	Xanthomonadales	Sinobacteraceae	Nevskia	0	0	0	0	0	0	0	0	0	0	0	0	0	2.02716	0	0.135144
Bacteria	Proteobacteria	Betaproteobacteria	Ellin6067			0	0	0	0	0	0	0	0	0	2.0201	0	0	0	0	0	0.134673
Bacteria	Planctomycetes	Planctomycetia	Planctomycetales	Planctomycetaceae	Planctomyces	0	0	0	0	0	1.98623	0	0	0	0	0	0	0	0	0	0.132416
Bacteria	Proteobacteria	Betaproteobacteria	Burkholderiales	Burkholderiaceae	Lautropia	0	0	0	0	0	0	0	0	0	0	0	0	0	1.97796	0	0.131864
Bacteria	Proteobacteria	Alphaproteobacteria	Rhizobiales	Hyphomicrobiaceae	Hyphomicrobium	0	0	0	0	0	1.48476	0	0	0	0	0	0	0	0.472348	0	0.130474
Bacteria	Actinobacteria	Actinobacteria	Actinomycetales	Streptomycetaceae	Streptomyces	0	0	0	0	0	0	0	0	0	1.92874	0	0	0	0	0	0.128583
Bacteria	Bacteroidetes	Cytophagia	Cytophagales	Cytophagaceae		0	0	0	0	0	0	0	0	0	1.83738	0	0	0	0	0	0.122492
Bacteria	Actinobacteria	Acidimicrobiia	Acidimicrobiales	wb1_P06		0	1.54904	0	0	0	0	0	0	0	0.284235	0	0	0	0	0	0.122218
Bacteria	Firmicutes	Bacilli	Lactobacillales	Lactobacillaceae	Lactobacillus	0	0	0	0	1.81966	0	0	0	0	0	0	0	0	0	0	0.121311
Bacteria	Proteobacteria	Alphaproteobacteria	Rhodobacterales	Rhodobacteraceae	Loktanella	0	0.0102585	0	0	1.23005	0	0	0	0	0.497411	0	0	0	0	0	0.115848
Bacteria	Proteobacteria	Alphaproteobacteria	Caulobacterales	Caulobacteraceae		0	0	0.826113	0	0.0101657	0	0	0	0	0	0.901077	0	0	0	0	0.115824
Bacteria	Acidobacteria	Holophagae	Holophagales	Holophagaceae		0	0	0	0	1.718	0	0	0	0	0	0	0	0	0	0	0.114534
Bacteria	Actinobacteria	Actinobacteria	Actinomycetales	Micromonosporaceae		0	0	0	0	0	0	0	0	0	1.68511	0	0	0	0	0	0.112341
Bacteria	Actinobacteria	Actinobacteria	Actinomycetales	Actinomycetaceae	Varibaculum	0	0	0	1.67579	0	0	0	0	0	0	0	0	0	0	0	0.111719
Bacteria	Firmicutes	Clostridia	Clostridiales	[Mogibacteriaceae]	Mogibacterium	0	0	0	0	0	0	0	0	0	0	1.64545	0	0	0	0	0.109696
Bacteria	Bacteroidetes	[Saprospirae]	[Saprospirales]	Saprospiraceae		1.59217	0	0	0	0	0	0	0	0	0	0	0	0	0	0	0.106145
Bacteria	Firmicutes	Bacilli	Bacillales	Bacillaceae		0	0	0	0	0	0	0	0	0	0.446655	1.11655	0	0	0	0	0.104214
Archaea	Euryarchaeota	Halobacteria	Halobacteriales	Halobacteriaceae	Halococcus	0	0	1.04775	0	0	0	0	0	0	0.416201	0	0	0	0	0	0.097597
Bacteria	Proteobacteria	Alphaproteobacteria	Sphingomonadales	Erythrobacteraceae		0	1.07714	0	0	0	0	0	0	0	0.294386	0	0	0	0	0	0.0914354
Bacteria	Firmicutes	Clostridia	Clostridiales	[Tissierellaceae]	Anaerococcus	0	1.25154	0	0	0	0	0	0	0	0.0913613	0	0	0	0	0	0.0895267
Bacteria	GN02	BB34				0	0	0	0	1.27071	0	0	0	0	0	0	0	0	0	0	0.0847142
Bacteria	Proteobacteria	Alphaproteobacteria	Rhizobiales	Hyphomicrobiaceae	Roseibium	0	0	0	0	1.21988	0	0	0	0	0	0	0	0	0	0	0.0813256
Bacteria	SBR1093	EC214				0	0	0	0	0	0	0	0	1.01041	0.131966	0	0	0	0	0	0.0761586
Bacteria	Proteobacteria	Betaproteobacteria	Nitrosomonadales	Nitrosomonadaceae		0	0	0	0	1.11823	0	0	0	0	0	0	0	0	0	0	0.0745485
Bacteria	TM6	SJA-4				0.593354	0	0	0	0	0	0	0	0	0.507563	0	0	0	0	0	0.0733945
Bacteria	Actinobacteria	Actinobacteria	Actinomycetales	Nocardioidaceae		0	0	0.866411	0	0	0	0	0	0	0.182723	0	0	0	0	0	0.0699423
Bacteria	Firmicutes	Clostridia	Clostridiales	Peptostreptococcaceae	Peptostreptococcus	0	0	0	0	0	0	0	0	0	0	1.0284	0	0	0	0	0.0685602
Bacteria	Proteobacteria	Alphaproteobacteria	Rhizobiales	Rhodobiaceae	Afifella	0	0	0	0	0	0	0	0	0	0	0.999021	0	0	0	0	0.0666014
Bacteria	Proteobacteria	Alphaproteobacteria	Rhizobiales	Methylobacteriaceae		0	0	0	0	0	0	0	0	0	0	0.979432	0	0	0	0	0.0652955
Bacteria	Firmicutes	Clostridia	Clostridiales	Peptostreptococcaceae	Filifactor	0.949367	0	0	0	0	0	0	0	0	0	0	0	0	0	0	0.0632911
Bacteria	Proteobacteria	Betaproteobacteria	Neisseriales	Neisseriaceae	Neisseria	0.0593354	0	0	0	0	0	0.846698	0	0	0	0	0	0	0	0	0.0604022
Bacteria	Proteobacteria	Gammaproteobacteria	Legionellales	Francisellaceae		0	0	0	0	0.904747	0	0	0	0	0	0	0	0	0	0	0.0603165
Bacteria	Proteobacteria	Alphaproteobacteria	Rhodospirillales	Acetobacteraceae	Acetobacter	0	0	0	0	0.904747	0	0	0	0	0	0	0	0	0	0	0.0603165
Bacteria	Firmicutes	Bacilli	Lactobacillales	Enterococcaceae	Enterococcus	0.899921	0	0	0	0	0	0	0	0	0	0	0	0	0	0	0.0599947
Bacteria	Bacteroidetes	[Saprospirae]	[Saprospirales]	Chitinophagaceae		0	0	0.866411	0	0	0	0	0	0	0	0	0	0	0	0	0.0577608
Bacteria	Verrucomicrobia	Verrucomicrobiae	Verrucomicrobiales	Verrucomicrobiaceae	Luteolibacter	0	0	0.826113	0	0	0	0	0	0	0	0	0	0	0	0	0.0550742
Bacteria	Bacteroidetes	Flavobacteriia	Flavobacteriales	[Weeksellaceae]	Cloacibacterium	0	0	0	0	0	0	0.767009	0	0.0206207	0	0	0.0209183	0	0	0	0.0539032
Bacteria	SBR1093	VHS-B5-50				0.454905	0	0	0	0	0	0	0	0	0.345143	0	0	0	0	0	0.0533365
Bacteria	Acidobacteria	Acidobacteria-6	iii1-15			0	0	0.715293	0	0	0	0	0	0	0	0	0	0	0	0	0.0476862
Bacteria	Planctomycetes	Planctomycetia	Gemmatales	Gemmataceae		0	0.625769	0	0	0	0	0	0	0	0	0	0	0	0	0	0.041718
Bacteria	Proteobacteria	Alphaproteobacteria	Sphingomonadales	Sphingomonadaceae	Sphingobium	0	0	0.614548	0	0	0	0	0	0	0	0	0	0	0	0	0.0409698
Bacteria	Acidobacteria	Acidobacteria-6	BPC015			0.593354	0	0	0	0	0	0	0	0	0	0	0	0	0	0	0.039557
Bacteria	Planctomycetes	Planctomycetia	Gemmatales	Gemmataceae	Gemmata	0.583465	0	0	0	0	0	0	0	0	0	0	0	0	0	0	0.0388977
Bacteria	Proteobacteria	Alphaproteobacteria	Caulobacterales	Caulobacteraceae	Phenylobacterium	0	0	0	0	0	0	0	0	0	0.507563	0	0	0	0	0	0.0338375
Bacteria	Firmicutes	Bacilli	Bacillales	Staphylococcaceae	Salinicoccus	0	0	0	0	0	0	0	0	0	0.477109	0	0	0	0	0	0.0318073
Bacteria	Proteobacteria	Alphaproteobacteria	Caulobacterales	Caulobacteraceae	Mycoplana	0	0	0	0	0	0	0	0	0	0.456806	0	0	0	0	0	0.0304538
Bacteria	Proteobacteria	Gammaproteobacteria	[Marinicellales]	[Marinicellaceae]	Marinicella	0	0	0	0	0	0	0	0	0	0.385748	0	0	0	0	0	0.0257165
Bacteria	Proteobacteria	Betaproteobacteria	Burkholderiales	Comamonadaceae	Variovorax	0	0	0	0	0	0	0.34864	0	0	0	0	0	0	0	0	0.0232427
Bacteria	Actinobacteria	Actinobacteria	Actinomycetales	Nocardioidaceae	Nocardioides	0	0	0	0	0	0	0	0	0	0.334991	0	0	0	0	0	0.0223328
Bacteria	Cyanobacteria	Synechococcophycideae	Synechococcales	Synechococcaceae	Synechococcus	0	0	0	0	0	0	0	0	0	0.32484	0	0	0	0	0	0.021656
Bacteria	Chloroflexi	Ellin6529				0	0	0	0	0	0	0	0	0	0.32484	0	0	0	0	0	0.021656
Bacteria	Proteobacteria	Betaproteobacteria	Burkholderiales	Alcaligenaceae	Achromobacter	0	0	0	0	0	0	0	0	0	0.223328	0	0	0	0	0	0.0148885
Bacteria	Proteobacteria	Gammaproteobacteria	Enterobacteriales	Enterobacteriaceae	Klebsiella	0	0	0	0.0113999	0	0	0	0	0	0	0	0	0.19384	0	0	0.0136827
Bacteria	Actinobacteria	Thermoleophilia	Solirubrobacterales	Solirubrobacteraceae		0	0	0	0	0	0	0	0	0	0.203025	0	0	0	0	0	0.013535
Bacteria	Actinobacteria	Actinobacteria	Actinomycetales			0	0	0	0	0	0	0	0	0	0.172571	0	0	0	0	0	0.0115048
Bacteria	Actinobacteria	Actinobacteria	Actinomycetales	Williamsiaceae	Williamsia	0	0	0	0	0	0	0	0	0	0	0	0	0.139996	0	0	0.00933305
Bacteria	Proteobacteria	Gammaproteobacteria	Legionellales	Coxiellaceae	Aquicella	0	0	0	0	0	0	0	0	0	0.131966	0	0	0	0	0	0.00879775
Bacteria	Proteobacteria	Alphaproteobacteria	Rhizobiales	Hyphomicrobiaceae	Devosia	0	0	0	0	0	0	0	0	0	0.131966	0	0	0	0	0	0.00879775
Bacteria	Chlamydiae	Chlamydiia	Chlamydiales	Rhabdochlamydiaceae	Candidatus Rhabdochlamydia	0	0	0	0	0	0	0	0	0	0.121815	0	0	0	0	0	0.008121
Bacteria	GN02	BD1-5				0	0	0	0	0	0	0	0	0	0.0913613	0	0	0	0	0	0.00609075
Bacteria	OD1	ABY1				0	0	0	0	0	0	0	0	0	0.0507563	0	0	0	0	0	0.00338375
Bacteria	Proteobacteria	Gammaproteobacteria	Thiotrichales	Thiotrichaceae	Thiothrix	0	0	0	0	0	0	0	0	0	0	0	0.0104592	0	0	0	0.000697277
Bacteria	Proteobacteria	Alphaproteobacteria	Sphingomonadales	Sphingomonadaceae	Novosphingobium	0	0.0102585	0	0	0	0	0	0	0	0	0	0	0	0	0	0.000683901
Bacteria	Planctomycetes	C6	d113			0	0	0	0	0	0	0	0	0	0.0101513	0	0	0	0	0	0.00067675
Bacteria	Proteobacteria	Betaproteobacteria	Burkholderiales	Oxalobacteraceae		0	0	0.0100746	0	0	0	0	0	0	0	0	0	0	0	0	0.000671637

## Sheet: INS
Table S3. Relative abundances (%) of all identified genera in the different dietary groups. The relative abundance of identified genera for each sample as well as the corresponding average for each dietary group are presented in %.
Kingdom	Phylum	Class	Order	Family	Genus	Insecte	Insecte	Insecte	Insecte	Insecte	Insecte	Insecte	Insecte	Insecte	Insecte	Insecte	Insecte	Average (n=12)
Bacteria	Proteobacteria	Gammaproteobacteria	Enterobacteriales	Enterobacteriaceae		0	0.00964972	0	0	0	88.6794	0	0	0	30.2764	0	0	9.91379
Bacteria	Proteobacteria	Gammaproteobacteria	Xanthomonadales	Sinobacteraceae		47.4078	0.733378	17.3992	23.009	0	5.89836	6.66091	0	0	0	0	10.478	9.2989
Bacteria	Proteobacteria	Gammaproteobacteria	Pseudomonadales	Moraxellaceae	Enhydrobacter	0	2.27733	0.00959693	0	2.57832	0	21.624	4.48016	4.07566	18.0211	29.5805	0	6.88722
Bacteria	Firmicutes	Bacilli	Bacillales	Staphylococcaceae	Staphylococcus	0	1.26411	0	18.3362	4.23234	0.00971723	0	3.67654	21.4996	0	4.1947	14.4917	5.64208
Bacteria	Actinobacteria	Actinobacteria	Actinomycetales	Propionibacteriaceae	Propionibacterium	36.1463	0.115797	0.0191939	4.90309	2.38373	0	0	1.81818	5.14821	0	0	0	4.21121
Bacteria	Proteobacteria	Betaproteobacteria	Burkholderiales	Comamonadaceae		16.3882	0.0289491	13.167	0	1.39132	0	9.15635	0	0	7.74706	0.0197863	0	3.99156
Bacteria	Proteobacteria	Alphaproteobacteria	Rhodobacterales	Rhodobacteraceae	Paracoccus	0	0.550034	0	8.87546	29.7821	0	0	1.42642	1.68682	0	0	0	3.52673
Bacteria	Bacteroidetes	[Saprospirae]	[Saprospirales]	Chitinophagaceae	Sediminibacterium	0.00960061	0	10.9597	5.88179	0	5.4125	6.80488	0	0	5.82513	0	7.00887	3.49187
Bacteria	Firmicutes	Bacilli	Lactobacillales	Streptococcaceae	Streptococcus	0.00960061	0	0.0287908	0	12.2592	0	0	19.7187	4.75819	0	4.46181	0	3.43636
Bacteria	Firmicutes	Bacilli	Bacillales	Bacillaceae		0	28.1965	0	0	0	0	0	0	0	0	6.61852	0	2.90125
Bacteria	Actinobacteria	Actinobacteria	Actinomycetales	Corynebacteriaceae	Corynebacterium	0	0	0	0	2.28644	0	0	2.57157	29.6314	0	0	0	2.87412
Bacteria	Firmicutes	Bacilli	Bacillales	Paenibacillaceae	Aneurinibacillus	0	23.169	0	0	0	0	0	0	0	0	7.71666	0	2.5738
Bacteria	Proteobacteria	Alphaproteobacteria	Sphingomonadales	Sphingomonadaceae	Sphingomonas	0.00960061	1.7466	1.84261	0	2.76318	0	17.66	0	0	0	0	4.42719	2.37077
Bacteria	Proteobacteria	Gammaproteobacteria	Pseudomonadales	Pseudomonadaceae	Pseudomonas	0	1.07112	0	0	0.739443	0	0.0191957	1.49674	0	16.989	1.1575	4.99193	2.20541
Bacteria	Bacteroidetes	Sphingobacteriia	Sphingobacteriales			0	0	0	0	0	0	0	0	0	0	0	21.2182	1.76819
Bacteria	Proteobacteria	Betaproteobacteria	Rhodocyclales	Rhodocyclaceae	Methyloversatilis	0	1.20621	18.5125	0	0	0	0	0	0	0	0	0	1.64322
Bacteria	Proteobacteria	Alphaproteobacteria	Rhodobacterales	Rhodobacteraceae		0	0.926373	0	0	0.00972952	0	0	6.33852	0.594774	0	3.33399	7.33159	1.54458
Bacteria	Cyanobacteria	Chloroplast	Streptophyta			0	0	7.76392	8.60679	1.65402	0	0	0	0	0	0	0	1.50206
Bacteria	Proteobacteria	Gammaproteobacteria	Vibrionales	Pseudoalteromonadaceae	Pseudoalteromonas	0	0	0	16.9353	0	0	0	0	0	0	0	0	1.41128
Bacteria	Firmicutes	Bacilli	Bacillales	Paenibacillaceae	Paenibacillus	0	10.4313	0	0	0	0	0	0	0	0	6.05461	0	1.37383
Bacteria	Proteobacteria	Gammaproteobacteria	Legionellales	Coxiellaceae		0	1.18691	0	0	0	0	0	7.36313	2.3986	0	0	5.3449	1.3578
Bacteria	Actinobacteria	Actinobacteria	Actinomycetales	Micrococcaceae	Kocuria	0	0.0482486	0.00959693	0	0	0	9.96257	1.87845	0	0	0	4.21541	1.34286
Bacteria	Proteobacteria	Gammaproteobacteria	Xanthomonadales	Xanthomonadaceae		0	0	0	0	0	0	0	0	0	15.3399	0	0	1.27832
Bacteria	Proteobacteria	Gammaproteobacteria	Pasteurellales	Pasteurellaceae	Haemophilus	0	1.26411	0	0	0	0	5.88348	7.31291	0	0	0	0	1.20504
Bacteria	Proteobacteria	Betaproteobacteria	Burkholderiales	Oxalobacteraceae	Ralstonia	0	0	0	0	1.77077	0	0	2.80261	6.16225	0	2.86901	0	1.13372
Bacteria	Proteobacteria	Alphaproteobacteria	Rhodobacterales	Rhodobacteraceae	Ruegeria	0	0	0	0	1.17727	0	0	6.78051	3.18838	0	0	0.998386	1.01205
Bacteria	Proteobacteria	Alphaproteobacteria	Rhizobiales			0	0	0.0479846	0	0	0	10.8168	0	0	0	0	0	0.905397
Bacteria	Proteobacteria	Alphaproteobacteria	Rhodobacterales	Rhodobacteraceae	Marivita	0	0	0	0	0	0	0	7.25264	1.97933	0	0	0	0.769331
Bacteria	Fusobacteria	Fusobacteriia	Fusobacteriales	Fusobacteriaceae	Fusobacterium	0	0	0	8.46287	0	0	0	0	0	0	0	0	0.705239
Bacteria	Firmicutes	Bacilli	Bacillales	Bacillaceae	Bacillus	0	7.95137	0	0	0	0	0	0	0	0	0	0	0.662614
Bacteria	Proteobacteria	Alphaproteobacteria	Caulobacterales	Caulobacteraceae		0	0	1.82342	0	0	0	0.53748	0	0	0	0	4.78015	0.595087
Bacteria	Actinobacteria	Actinobacteria	Actinomycetales	Micrococcaceae	Micrococcus	0	0	0	0	0	0	0	0	0	0	7.04393	0	0.586994
Bacteria	Actinobacteria	Actinobacteria	Actinomycetales	Nocardioidaceae		0	0	2.36084	0	4.47558	0	0	0	0	0	0	0	0.569702
Bacteria	Chlamydiae	Chlamydiia	Chlamydiales	Rhabdochlamydiaceae	Candidatus Rhabdochlamydia	0	0	0	0	0	0	0	0	2.06708	0	4.10566	0	0.514395
Bacteria	Proteobacteria	Alphaproteobacteria	Rhizobiales	Methylobacteriaceae	Methylobacterium	0	0	0.00959693	0	0	0	1.19013	0	0	0	0	4.881	0.506728
Bacteria	Proteobacteria	Betaproteobacteria				0	0	0	0	0	0	5.87388	0	0	0	0	0	0.48949
Bacteria	Actinobacteria	Actinobacteria	Actinomycetales	Micrococcaceae	Rothia	0	0	0	0	2.48103	0	0	0	3.32488	0	0	0	0.483826
Bacteria	Proteobacteria	Gammaproteobacteria	Legionellales	Legionellaceae	Legionella	0	0	5.78695	0	0	0	0	0	0	0	0	0	0.482246
Bacteria	Proteobacteria	Alphaproteobacteria	Rhizobiales	Xanthobacteraceae	Xanthobacter	0	0	0	0	0	0	0	0	0	5.77767	0	0	0.481473
Bacteria	Actinobacteria	Actinobacteria	Actinomycetales	Propionibacteriaceae	Tessaracoccus	0	0	5.3167	0	0	0	0	0	0	0	0	0	0.443058
Bacteria	Proteobacteria	Alphaproteobacteria	Rhizobiales	Phyllobacteriaceae		0	0	0	0	0	0	0	0	5.24571	0	0	0	0.437142
Bacteria	Actinobacteria	Actinobacteria	Actinomycetales	Streptomycetaceae	Streptomyces	0	0	0	0	0	0	0	0	0	0	0	5.03227	0.419356
Bacteria	Firmicutes	Bacilli	Lactobacillales	Lactobacillaceae	Lactobacillus	0	0	0	0	1.53726	0	0	0	0	0	3.4626	0	0.416656
Bacteria	Proteobacteria	Gammaproteobacteria	Pseudomonadales	Moraxellaceae	Acinetobacter	0	0	0	4.97985	0	0	0	0	0	0	0	0	0.414988
Bacteria	Actinobacteria	Actinobacteria	Actinomycetales	Nocardioidaceae	Nocardioides	0	0	0	0	4.87449	0	0	0	0	0	0	0	0.406207
Bacteria	Actinobacteria	Thermoleophilia	Solirubrobacterales			0	0	0	0	0	0	0	0	0	0	0	4.80032	0.400027
Bacteria	OP11	WCHB1-64	d153			0	0	0	0	0	0	0	4.48016	0	0	0	0	0.373347
Bacteria	Actinobacteria	Actinobacteria	Actinomycetales	Nakamurellaceae		0	0	0	0	0	0	0	0	0	0	4.47171	0	0.372642
Bacteria	TM6	SJA-4				0	0	0	0	0	0	0	0	4.33892	0	0	0	0.361577
Bacteria	Bacteroidetes	Bacteroidia	Bacteroidales	Prevotellaceae	Prevotella	0.00960061	0	0	0	4.16423	0	0	0	0	0	0	0	0.34782
Bacteria	Verrucomicrobia	Verrucomicrobiae	Verrucomicrobiales	Verrucomicrobiaceae		0	0	0	0	0	0	0	4.16876	0	0	0	0	0.347397
Bacteria	Proteobacteria	Betaproteobacteria	Neisseriales	Neisseriaceae	Neisseria	0	0	4.14587	0	0	0	0	0	0	0	0	0	0.345489
Bacteria	Bacteroidetes	Cytophagia	Cytophagales	Cytophagaceae		0	0	0	0	3.94046	0	0	0	0	0	0	0	0.328371
Bacteria	Firmicutes	Bacilli	Bacillales	Thermoactinomycetaceae		0	0	0	0	0	0	0	0	0	0	3.87812	0	0.323176
Bacteria	Proteobacteria	Alphaproteobacteria	Caulobacterales	Caulobacteraceae	Mycoplana	0	0	3.84837	0	0	0	0	0	0	0	0	0	0.320697
Bacteria	Proteobacteria	Alphaproteobacteria	Rhodospirillales	Acetobacteraceae	Acetobacter	0	0	0	0	0	0	3.71437	0	0	0	0	0	0.309531
Bacteria	Firmicutes	Clostridia	Clostridiales	[Tissierellaceae]	Parvimonas	0	0	0	0	0	0	0	3.64641	0	0	0	0	0.303867
Bacteria	Firmicutes	Bacilli	Bacillales	Bacillaceae	Geobacillus	0	0	0	0	0	0	0	0	0	0	3.51207	0	0.292672
Bacteria	Firmicutes	Erysipelotrichi	Erysipelotrichales	Erysipelotrichaceae	Bulleidia	0	0	0	0	0	0	0	3.41537	0	0	0	0	0.284614
Bacteria	Firmicutes	Clostridia	Clostridiales	[Tissierellaceae]	Anaerococcus	0	0	3.35893	0	0.00972952	0	0	0	0	0	0	0	0.280721
Bacteria	Bacteroidetes	Bacteroidia	Bacteroidales	Porphyromonadaceae	Dysgonomonas	0	0	0	0	0	0	0	0	0	0	3.29442	0	0.274535
Bacteria	Actinobacteria	Actinobacteria	Actinomycetales	Sporichthyaceae		0	0	0	0	0	0	0	0	0	0	3.1757	0	0.264642
Bacteria	Firmicutes	Clostridia	Clostridiales	Clostridiaceae		0	3.14581	0	0	0	0	0	0	0	0	0	0	0.262151
Bacteria	Firmicutes	Bacilli	Lactobacillales	Carnobacteriaceae	Granulicatella	0	0	0	0	2.9675	0	0	0	0	0	0	0	0.247292
Bacteria	Spirochaetes	Spirochaetes	Spirochaetales	Spirochaetaceae	Treponema	0	0	0	0	0	0	0	2.69211	0	0	0	0	0.224343
Bacteria	Firmicutes	Bacilli	Bacillales	Planococcaceae		0	2.68262	0	0	0	0	0	0	0	0	0	0	0.223552
Bacteria	Firmicutes	Clostridia	Clostridiales	Veillonellaceae	Dialister	0	0	0	0	0	0	0	2.59166	0	0	0	0	0.215972
Bacteria	Bacteroidetes	Flavobacteriia	Flavobacteriales	Cryomorphaceae		0	0	0	0	2.28644	0	0	0	0	0	0	0	0.190536
Bacteria	Proteobacteria	Gammaproteobacteria	Legionellales	Francisellaceae		0	0	0	0	0	0	0	0	2.19384	0	0	0	0.18282
Bacteria	Firmicutes	Bacilli	Bacillales	Bacillaceae	Virgibacillus	0	2.07469	0	0	0	0	0	0	0	0	0	0	0.172891
Bacteria	Proteobacteria	Alphaproteobacteria	Sphingomonadales	Sphingomonadaceae		0	0	0	0	2.02374	0	0	0	0	0	0	0	0.168645
Bacteria	Proteobacteria	Alphaproteobacteria	Sphingomonadales	Sphingomonadaceae	Blastomonas	0	0	1.97697	0	0	0	0	0	0	0	0	0	0.164747
Bacteria	Firmicutes	Clostridia	Clostridiales	Clostridiaceae	Clostridium	0	1.90099	0	0.00959509	0	0	0	0	0	0	0	0	0.159216
Bacteria	Actinobacteria	Actinobacteria	Actinomycetales	Mycobacteriaceae	Mycobacterium	0	0	0	0	1.80969	0	0	0	0	0	0	0	0.150808
Bacteria	Firmicutes	Clostridia	Clostridiales	Lachnospiraceae		0	1.7852	0	0	0	0	0	0	0	0	0	0	0.148766
Bacteria	Proteobacteria	Betaproteobacteria	Burkholderiales	Comamonadaceae	Comamonas	0	0	0	0	0	0	0	0	1.70632	0.0118638	0	0	0.143182
Bacteria	Proteobacteria	Gammaproteobacteria	Legionellales			0	0	0	0	0	0	0	1.62732	0	0	0	0	0.13561
Bacteria	Proteobacteria	Betaproteobacteria	Burkholderiales	Oxalobacteraceae		0	0	1.5739	0	0	0	0	0	0	0	0	0	0.131158
Bacteria	Actinobacteria	Thermoleophilia	Solirubrobacterales	Solirubrobacteraceae		0	0	0	0	1.55672	0	0	0	0	0	0	0	0.129727
Bacteria	Proteobacteria	Alphaproteobacteria	Caulobacterales	Caulobacteraceae	Asticcacaulis	0	0	0	0	1.45943	0	0	0	0	0	0	0	0.121619
Bacteria	Bacteroidetes	Flavobacteriia	Flavobacteriales	[Weeksellaceae]	Chryseobacterium	0	0	0	0	1.32321	0	0	0	0	0	0	0	0.110268
Bacteria	Planctomycetes	Planctomycetia	Pirellulales	Pirellulaceae		0	0	0	0	0	0	0	0.261175	0	0	1.04867	0	0.109154
Bacteria	Proteobacteria	Alphaproteobacteria				0	0	0	0	0	0	0	1.22551	0	0	0	0	0.102126
Bacteria	Proteobacteria	Alphaproteobacteria	Caulobacterales	Caulobacteraceae	Phenylobacterium	0	0	0	0	1.05079	0	0	0	0	0	0	0	0.0875657
Bacteria	[Thermi]	Deinococci	Thermales	Thermaceae	Meiothermus	0	1.03252	0	0	0	0	0	0	0	0	0	0	0.0860433
Bacteria	FBP					0	0	0	0	1.01187	0	0	0	0	0	0	0	0.0843225
Bacteria	Firmicutes	Bacilli	Lactobacillales	Enterococcaceae	Enterococcus	0	0.993921	0	0	0	0	0	0	0	0	0	0	0.0828267
Bacteria	Verrucomicrobia	Verrucomicrobiae	Verrucomicrobiales	Verrucomicrobiaceae	Prosthecobacter	0	0.926373	0	0	0	0	0	0	0	0	0	0	0.0771977
Bacteria	Firmicutes	Bacilli	Bacillales	Paenibacillaceae	Brevibacillus	0	0.858825	0	0	0	0	0	0	0	0	0	0	0.0715687
Bacteria	Verrucomicrobia	Verrucomicrobiae	Verrucomicrobiales	Verrucomicrobiaceae	Persicirhabdus	0	0	0	0	0	0	0	0.833752	0	0	0	0	0.0694793
Bacteria	Proteobacteria	Gammaproteobacteria	Xanthomonadales	Sinobacteraceae	Nevskia	0	0.646531	0	0	0	0	0.0959785	0	0	0	0	0	0.0618758
Bacteria	Firmicutes	Clostridia	Clostridiales	[Tissierellaceae]	Sporanaerobacter	0	0.656181	0	0	0	0	0	0	0	0	0	0	0.0546817
Bacteria	Actinobacteria	Actinobacteria	Actinomycetales	Pseudonocardiaceae	Pseudonocardia	0	0.588633	0	0	0	0	0	0	0	0	0	0	0.0490527
Bacteria	Firmicutes	Bacilli	Bacillales	[Thermicanaceae]	Thermicanus	0	0.463186	0	0	0	0	0	0	0	0	0	0	0.0385989
Bacteria	OD1					0	0	0	0	0	0	0	0.140633	0	0	0	0	0.0117194
Bacteria	Firmicutes	Clostridia	Clostridiales	Peptostreptococcaceae		0	0.067548	0	0	0	0	0	0	0	0	0	0	0.005629
Bacteria	Proteobacteria	Alphaproteobacteria	Sphingomonadales	Sphingomonadaceae	Novosphingobium	0	0	0.0191939	0	0	0	0	0	0	0	0	0	0.00159949
Bacteria	Proteobacteria	Alphaproteobacteria	Sphingomonadales	Erythrobacteraceae		0	0	0.0191939	0	0	0	0	0	0	0	0	0	0.00159949
Bacteria	Proteobacteria	Alphaproteobacteria	Rhizobiales	Hyphomicrobiaceae	Hyphomicrobium	0	0	0	0	0	0	0	0	0	0.0118638	0	0	0.00098865
Bacteria	TM7	TM7-3				0.00960061	0	0	0	0	0	0	0	0	0	0	0	0.000800051
Bacteria	Bacteroidetes	Flavobacteriia	Flavobacteriales	[Weeksellaceae]	Cloacibacterium	0.00960061	0	0	0	0	0	0	0	0	0	0	0	0.000800051

## Sheet: SPI
Table S3. Relative abundances (%) of all identified genera in the different dietary groups. The relative abundance of identified genera for each sample as well as the corresponding average for each dietary group are presented in %.
Kingdom	Phylum	Class	Order	Family	Genus	Spiruline	Spiruline	Spiruline	Spiruline	Spiruline	Spiruline	Spiruline	Spiruline	Spiruline	Spiruline	Spiruline	Spiruline	Spiruline	Spiruline	Spiruline	Average (n=15)
Bacteria	Proteobacteria	Alphaproteobacteria	o__Sphingomonadales	Sphingomonadaceae	Sphingomonas	3.43616	1.05854	3.3553	0.390244	0	85.6457	0	80.2128	0	86.81	95.3344	0	16.6568	0	1.67438	24.9716
Bacteria	Firmicutes	Bacilli	o__Bacillales	Staphylococcaceae	Staphylococcus	12.417	4.9963	2.07805	11.5707	17.619	0.940319	3.06113	4.14894	0	0	0	0	22.103	62.8286	4.67842	9.76277
Bacteria	Actinobacteria	Actinobacteria	o__Actinomycetales	Corynebacteriaceae	Corynebacterium	4.97852	6.68995	4.76432	0	39.5409	0	4.12628	0.5706	0	0	0	0.0548065	0.0117883	0	0	4.04914
Bacteria	Bacteroidetes	[Saprospirae]	o__[Saprospirales]	Chitinophagaceae	Sediminibacterium	6.25732	0	11.5763	19.5707	7.98967	0.450969	0	0.174081	0	0	0	6.96043	0	0	0	3.53197
Bacteria	Proteobacteria	Gammaproteobacteria	o__Pseudomonadales	Moraxellaceae	Enhydrobacter	2.79188	7.42035	7.57223	4.73171	0	0	0	0	0	0	0.232311	23.7093	0	0	0	3.09718
Bacteria	Proteobacteria	Betaproteobacteria	o__Rhodocyclales	Rhodocyclaceae	Methyloversatilis	10.2304	0	11.6979	0	0	2.37958	5.38336	0.338491	6.60861	0.716638	1.29707	0	0.0353648	0	0	2.57916
Bacteria	OP11	WCHB1-64	o__d153			0	0	0	19.8537	0	0	1.08435	1.6441	8.93082	0	0	0	0	0	5.86034	2.49155
Bacteria	Firmicutes	Bacilli	o__Lactobacillales	Streptococcaceae	Streptococcus	1.88403	0	0.506842	0	7.34373	0	0	0	0	0	0	12.8028	0	12.2337	0	2.31808
Bacteria	Cyanobacteria	Chloroplast	o__Streptophyta			5.58376	2.19117	0	9.30732	4.12402	0	0	0	0	0	0.445262	0	0	7.96392	3.63439	2.21666
Bacteria	Fusobacteria	Fusobacteriia	o__Fusobacteriales	Fusobacteriaceae	Fusobacterium	0	0	0	0	0	0.604491	26.4946	0	0	0	0	0	0	0	0	1.8066
Bacteria	Planctomycetes	Planctomycetia	o__Pirellulales	Pirellulaceae		0	0	0	11.2	0	0.191902	0	0.309478	6.56023	0.794112	0.0774368	6.10545	0	0	1.00463	1.74955
Bacteria	Firmicutes	Bacilli	o__Lactobacillales	Lactobacillaceae	Lactobacillus	2.93831	1.0162	0	0	0	0	14.797	0	5.01209	0	0	0	0	0.431779	1.70393	1.72662
Bacteria	Proteobacteria	Gammaproteobacteria	o__Pasteurellales	Pasteurellaceae	Haemophilus	0	4.24473	0	0	2.75266	1.30493	3.62729	0	0	0	0	0	11.5407	1.29534	0	1.65105
Bacteria	Proteobacteria	Betaproteobacteria	o__Burkholderiales	Oxalobacteraceae	Ralstonia	0	0.317561	0	0	0	1.14182	0	0.802708	0.745041	0	0	0	10.4562	1.99578	8.60829	1.60449
Bacteria	Proteobacteria	Alphaproteobacteria	o__Rhodobacterales	Rhodobacteraceae	Octadecabacter	0	0	0	0	0	0	0	0	0	0	0	0	0	0	22.2299	1.48199
Bacteria	Proteobacteria	Gammaproteobacteria	o__Pseudomonadales	Moraxellaceae	Acinetobacter	2.09879	0	6.49772	3.49268	0	0.383803	1.9288	0	0	0	0	5.95199	0	1.7655	0	1.47462
Bacteria	Firmicutes	Bacilli	o__Bacillales	Bacillaceae	Bacillus	0	20.1334	0	0	0	0	0	0.290135	0	0	0	0	0	0	0	1.36157
Bacteria	Actinobacteria	Actinobacteria	o__Actinomycetales	Propionibacteriaceae	Propionibacterium	4.97852	3.95893	0.861632	5.38537	1.81854	0.163116	0.460608	0.396518	0	0	0	0	0	1.64076	0.689451	1.3569
Bacteria	Bacteroidetes	Bacteroidia	o__Bacteroidales	Prevotellaceae	Prevotella	0	0	0	0	9.62934	0.182307	9.3849	0.618956	0	0	0	0	0	0	0.167438	1.3322
Bacteria	Proteobacteria	Gammaproteobacteria	o__Xanthomonadales	Sinobacteraceae		5.37876	0	3.51749	2.12683	0	0	0	0	0	1.50107	0	4.63663	0	0	0	1.14405
Bacteria	Bacteroidetes	Cytophagia	o__Cytophagales	Cytophagaceae	Hymenobacter	0	0	1.60162	0	0	0	0	0	0	0	0	0	13.5919	0.52773	0	1.04808
Bacteria	Cyanobacteria	Synechococcophycideae	o__Synechococcales	Synechococcaceae	Synechococcus	0	0	0	0	0	0	0	0	10.7983	1.39454	0	0	0	0	3.37831	1.03807
Bacteria	Proteobacteria	Deltaproteobacteria	o__Myxococcales			0	3.05917	0	0	0	0	0.38384	0	0	0	0	12.0574	0	0	0	1.03336
Bacteria	Proteobacteria	Gammaproteobacteria	o__Legionellales	Coxiellaceae		0	0	2.10846	5.26829	0	0.249472	0	0.125725	1.39332	0	0	0	0	0	5.16104	0.953754
Bacteria	Proteobacteria	Gammaproteobacteria	o__Salinisphaerales	Salinisphaeraceae	Salinisphaera	0	0	0	0	0	0	0	0	13.285	0	0	0	0	0	0	0.885664
Bacteria	Proteobacteria	Alphaproteobacteria	o__Rhodobacterales	Rhodobacteraceae		0	0	0.0405474	0	0.596244	0	0	0.00967118	0.0193517	0.387372	0	0	4.36166	0	7.7514	0.87775
Bacteria	Proteobacteria	Gammaproteobacteria	o__Xanthomonadales	Sinobacteraceae	Nevskia	8.56111	0	1.03396	0	0	0.5853	0	0.541586	0	0	0.764689	0.0548065	0	0	0	0.76943
Bacteria	Actinobacteria	Acidimicrobiia	o__Acidimicrobiales	JdFBGBact		0	0	0	0	0	0	0	0	11.2046	0	0	0	0	0	0	0.746976
Bacteria	Proteobacteria	Gammaproteobacteria	o__Xanthomonadales	Xanthomonadaceae		0	0	0	0	0	0	0	0	4.94436	0	0	5.33816	0	0	0	0.685501
Bacteria	Proteobacteria	Betaproteobacteria	o__Burkholderiales	Comamonadaceae		0	1.32317	1.93614	5.29756	0	1.1802	0	0.290135	0	0	0	0	0	0	0	0.66848
Bacteria	Proteobacteria	Alphaproteobacteria	o__Rhodobacterales	Hyphomonadaceae		0	0	0	0	0	0	0	0	9.92743	0	0	0	0	0	0	0.661829
Bacteria	Actinobacteria	Actinobacteria	o__Actinomycetales	Pseudonocardiaceae	Pseudonocardia	2.77235	0	7.05525	0	0	0	0	0	0	0	0	0	0	0	0	0.655173
Bacteria	Proteobacteria	Gammaproteobacteria	o__Legionellales	Legionellaceae	Legionella	0	0	0	0	0	0	0	0	0	0	0	0	9.78427	0	0	0.652285
Bacteria	Proteobacteria	Alphaproteobacteria	o__Caulobacterales	Caulobacteraceae		0	1.17498	7.77496	0	0	0	0.374244	0	0	0	0.135514	0.0109613	0	0	0.0196986	0.63269
Bacteria	Proteobacteria	Alphaproteobacteria	o__Rhizobiales	Methylobacteriaceae	Methylobacterium	0	0	0	0	0	0	0	0	0	1.61728	0	7.71676	0	0	0	0.622269
Bacteria	Proteobacteria	Gammaproteobacteria	o__Legionellales	Legionellaceae		0	0	1.11505	0	0	0	0	0	0	0	0	0	0	0	7.7514	0.591097
Bacteria	Proteobacteria	Alphaproteobacteria	o__Rhodobacterales	Rhodobacteraceae	Marivita	0	0	1.79422	0	0	0	0	0.40619	0	0	0	0	0	0	6.24446	0.562991
Bacteria	Proteobacteria	Gammaproteobacteria	o__Pseudomonadales	Moraxellaceae	Alkanindiges	0	0	7.90674	0	0	0	0	0	0	0	0	0	0	0	0	0.527116
Bacteria	Proteobacteria	Betaproteobacteria	o__Burkholderiales	Comamonadaceae	Comamonas	0.0195236	0	0	0.0195122	0	0.470159	0	0	0	0	0	7.27831	0	0	0	0.519167
Bacteria	Firmicutes	Clostridia	o__Clostridiales	[Tissierellaceae]	Peptoniphilus	6.31589	0	0	0	0	0.220687	0.825257	0	0	0	0	0	0	0	0	0.490789
Bacteria	Chloroflexi	Ellin6529	o__			0	0	0	0	0	0	0	0	0	0	0	7.31119	0	0	0	0.487413
Bacteria	Firmicutes	Bacilli	o__Lactobacillales	Streptococcaceae	Lactococcus	0	0	0	0	0	0	0	0	0	0	0	0	5.91772	0.969104	0	0.459121
Bacteria	Verrucomicrobia	Verrucomicrobiae	o__Verrucomicrobiales	Verrucomicrobiaceae	Persicirhabdus	0	0	0	0	0	0.115141	0	0.541586	5.8926	0	0	0	0	0	0	0.436622
Bacteria	Cyanobacteria	Chloroplast	o__Chlorophyta			0	0	0	0	0	0	6.53488	0	0	0	0	0	0	0	0	0.435659
Bacteria	Actinobacteria	Actinobacteria	o__Actinomycetales	Micrococcaceae	Micrococcus	0	0	0	0.0390244	5.83325	0	0	0	0	0	0	0	0	0	0	0.391485
Bacteria	Proteobacteria	Alphaproteobacteria	o__			0	0	0	0	0	0	0	0.32882	0	0	0	0	5.54049	0	0	0.391288
Bacteria	Proteobacteria	Alphaproteobacteria	o__Rhizobiales	Phyllobacteriaceae		0	0.0105854	0	0	0	0	0	0	0	0.958745	0	0	0	0	4.71782	0.379143
Bacteria	Proteobacteria	Alphaproteobacteria	o__Rhodobacterales	Rhodobacteraceae	Paracoccus	0	0.825659	1.89559	0	2.73278	0	0.00959601	0	0	0	0	0	0	0	0	0.364242
Bacteria	Firmicutes	Bacilli	o__Bacillales	Paenibacillaceae	Paenibacillus	0	4.95395	0	0	0	0	0	0	0	0	0	0	0	0	0	0.330264
Bacteria	Proteobacteria	Alphaproteobacteria	o__Rhodospirillales	Acetobacteraceae	Roseomonas	0	4.29766	0	0	0	0	0	0.464217	0	0	0	0	0	0	0	0.317458
Bacteria	Proteobacteria	Alphaproteobacteria	o__Rhizobiales	Hyphomicrobiaceae		0	0	0	0	0	0	0	0	4.64441	0	0	0	0	0	0	0.309627
Bacteria	Firmicutes	Bacilli	o__Bacillales	Bacillaceae		0	3.42966	0	0	0	1.12263	0	0	0	0	0	0	0	0	0	0.303486
Bacteria	Firmicutes	Clostridia	o__Clostridiales	Peptostreptococcaceae	Filifactor	0	0	0	0	0	0	4.0783	0	0	0	0	0	0	0	0	0.271887
Bacteria	Actinobacteria	Actinobacteria	o__Actinomycetales	Actinomycetaceae	Actinomyces	3.85592	0	0	0	0	0.0863558	0	0	0	0	0	0	0	0	0	0.262818
Bacteria	Firmicutes	Bacilli	o__Bacillales	Bacillaceae	Anaerobacillus	0	3.76839	0	0	0	0	0	0	0	0	0	0	0	0	0	0.251226
Bacteria	Bacteroidetes	Flavobacteriia	o__Flavobacteriales	Flavobacteriaceae	Capnocytophaga	2.49902	0	0	0	0	0	0	0	0	0	0	0	0	1.19939	0	0.246561
Bacteria	Proteobacteria	Alphaproteobacteria	o__Rhizobiales	Hyphomicrobiaceae	Hyphomicrobium	0	0	0	0	0	0	0	0	0	0	0.329107	0	0	0	3.31922	0.243222
Bacteria	Firmicutes	Bacilli	o__Bacillales	Planococcaceae	Lysinibacillus	0	3.57786	0	0	0	0	0	0	0	0	0	0	0	0	0	0.238524
Bacteria	Proteobacteria	Betaproteobacteria	o__			2.58688	0	0.0202737	0	0	0.259067	0	0	0	0.697269	0	0	0	0	0	0.237566
Bacteria	Cyanobacteria	Chloroplast	o__Stramenopiles			0	0	0	0	0	0	0	0	0	0	0	0	0	0	3.50635	0.233757
Bacteria	Chlamydiae	Chlamydiia	o__Chlamydiales	Criblamydiaceae		0	0	0	0	0	0	0	0	3.3285	0	0	0	0	0	0	0.2219
Bacteria	Firmicutes	Clostridia	o__Clostridiales	Peptostreptococcaceae	Peptostreptococcus	0	0	0	0	0	0	3.20507	0	0	0	0	0	0	0	0	0.213671
Bacteria	Firmicutes	Bacilli	o__Bacillales	Planococcaceae		0	3.15444	0	0	0	0	0	0	0	0	0	0	0	0	0	0.210296
Bacteria	Firmicutes	Clostridia	o__Clostridiales	Clostridiaceae	Clostridium	0	1.12205	1.21642	0	0	0	0.758085	0	0	0	0	0	0	0	0	0.206437
Bacteria	Proteobacteria	Gammaproteobacteria	o__Pseudomonadales	Pseudomonadaceae	Pseudomonas	0	1.21732	1.86518	0	0	0	0	0	0	0	0	0	0	0	0	0.2055
Bacteria	Firmicutes	Bacilli	o__Bacillales	[Thermicanaceae]	Thermicanus	2.82116	0	0	0	0	0	0	0	0	0	0	0	0	0	0	0.188078
Bacteria	Actinobacteria	Actinobacteria	o__Actinomycetales	Brevibacteriaceae	Brevibacterium	2.17688	0	0	0	0	0	0	0	0	0.61011	0	0	0	0	0	0.1858
Bacteria	Bacteroidetes	Flavobacteriia	o__Flavobacteriales	[Weeksellaceae]	Chryseobacterium	1.74736	0	0	0	0	0	0	0	0	1.01685	0	0	0	0	0	0.184281
Bacteria	Proteobacteria	Gammaproteobacteria	o__Legionellales			0	0	0	0	0	0	0	0	2.40929	0.348635	0	0	0	0	0	0.183862
Bacteria	Planctomycetes	Planctomycetia	o__Planctomycetales	Planctomycetaceae	Planctomyces	0	0	0	0.243902	0	0	0	0	2.47702	0	0	0	0	0	0	0.181395
Bacteria	TM7		o__			0	0	0	0	0	0	0	0	0	0	0	0	0	0	2.67901	0.178601
Bacteria	Actinobacteria	Actinobacteria	o__Actinomycetales	Gordoniaceae	Gordonia	0	0	1.3482	0	0	0	0	0	0	1.28801	0	0	0	0	0	0.175747
Bacteria	Proteobacteria	Alphaproteobacteria	o__Caulobacterales	Caulobacteraceae	Phenylobacterium	0	0	0	0	0	0	0	0.251451	0	0	0.551737	0	0	0	1.75318	0.170424
Bacteria	Proteobacteria	Gammaproteobacteria	o__Alteromonadales	Alteromonadaceae	Cellvibrio	0	2.28644	0	0	0	0	0	0	0	0	0	0	0	0	0	0.152429
Bacteria	Firmicutes	Clostridia	o__Clostridiales	[Tissierellaceae]	Sporanaerobacter	0	2.27585	0	0	0	0	0	0	0	0	0	0	0	0	0	0.151724
Bacteria	Firmicutes	Clostridia	o__Clostridiales	Ruminococcaceae		0	0	0	0	0	0	2.19749	0	0	0	0	0	0	0	0	0.146499
Bacteria	Proteobacteria	Alphaproteobacteria	o__Rhodobacterales	Rhodobacteraceae	Ruegeria	0	0	0	0	0	0	0	1.41199	0.67731	0	0	0	0	0	0	0.139287
Bacteria	Firmicutes	Clostridia	o__Clostridiales	Lachnospiraceae	Coprococcus	0	2.07473	0	0	0	0	0	0	0	0	0	0	0	0	0	0.138316
Bacteria	Firmicutes	Bacilli	o__Gemellales	Gemellaceae		0	0	0	0	0	0	1.36263	0	0	0	0	0	0	0.710036	0	0.138178
Bacteria	Actinobacteria	Actinobacteria	o__Actinomycetales	Mycobacteriaceae	Mycobacterium	1.54237	0	0.466295	0	0	0	0	0	0	0	0	0	0	0	0	0.133911
Bacteria	Actinobacteria	Actinobacteria	o__Actinomycetales	Micrococcaceae	Kocuria	0.00976181	1.8101	0.0405474	0.0097561	0	0	0	0	0	0	0	0.0109613	0	0	0	0.125408
Bacteria	Proteobacteria	Alphaproteobacteria	o__Rhizobiales	Rhizobiaceae	Agrobacterium	0	0	1.84491	0	0	0	0	0	0	0	0	0	0	0	0	0.122994
Bacteria	Proteobacteria	Alphaproteobacteria	o__Sphingomonadales	Sphingomonadaceae	Blastomonas	0	0	1.78409	0	0	0	0	0	0	0	0	0	0	0	0	0.118939
Bacteria	Proteobacteria	Alphaproteobacteria	o__Caulobacterales	Caulobacteraceae	Mycoplana	1.62046	0	0	0	0	0	0	0	0	0	0	0	0	0	0	0.108031
Bacteria	Proteobacteria	Gammaproteobacteria	o__Pseudomonadales	Moraxellaceae	Psychrobacter	0	0	0	0	0	0	0	0	0	1.54949	0	0	0	0	0	0.103299
Bacteria	Firmicutes	Clostridia	o__Clostridiales	Lachnospiraceae		0	1.52429	0	0	0	0	0	0	0	0	0	0	0	0	0	0.10162
Bacteria	Proteobacteria	Gammaproteobacteria	o__Enterobacteriales	Enterobacteriaceae		0.10738	0.105854	0	0	0	0	0.00959601	0.251451	0	0	0.571097	0	0	0.470159	0	0.101036
Bacteria	Chlamydiae	Chlamydiia	o__Chlamydiales	Rhabdochlamydiaceae	Candidatus Rhabdochlamydia	0	0	0	1.49268	0	0	0	0	0.00967586	0	0	0	0	0	0	0.100157
Bacteria	Firmicutes	Bacilli	o__Lactobacillales	Aerococcaceae		0	1.49254	0	0	0	0	0	0	0	0	0	0	0	0	0	0.0995025
Bacteria	TM7	TM7-1	o__			0	0	0	0	0	0	0	1.47969	0	0	0	0	0	0	0	0.098646
Bacteria	Firmicutes	Clostridia	o__Clostridiales	[Tissierellaceae]	WAL_1855D	0	0	0	0	0	0	1.11314	0.348162	0	0	0	0	0	0	0	0.09742
Bacteria	Firmicutes	Clostridia	o__Clostridiales	Veillonellaceae	Veillonella	0	0	0	0	0	0	0	0	0	0	0	0	0	1.44886	0	0.0965905
Bacteria	Firmicutes	Clostridia	o__Clostridiales	[Mogibacteriaceae]		0	0	0	0	0	0	1.40102	0	0	0	0	0	0	0	0	0.0934011
Bacteria	Proteobacteria	Alphaproteobacteria	o__Sphingomonadales	Erythrobacteraceae		0	0	1.28738	0	0	0.105546	0	0	0	0	0	0	0	0	0	0.0928617
Bacteria	Firmicutes	Bacilli	o__Bacillales	Paenibacillaceae	Aneurinibacillus	0	1.38668	0	0	0	0	0	0	0	0	0	0	0	0	0	0.0924456
Bacteria	GN02	3BR-5F	o__			0	0	0	0	0	0	0	0.580271	0	0	0	0	0	0	0.758397	0.0892445
Bacteria	SBR1093	VHS-B5-50	o__			0	0	0.993411	0	0	0.326233	0	0	0	0	0	0	0	0	0	0.0879763
Bacteria	Spirochaetes	Spirochaetes	o__Spirochaetales	Spirochaetaceae	Treponema	0	0	0	0	0	0	1.24748	0	0	0	0	0	0	0	0	0.0831654
Bacteria	Firmicutes	Clostridia	o__MBA08			0	1.19615	0	0	0	0	0	0	0	0	0	0	0	0	0	0.0797431
Bacteria	Actinobacteria	Actinobacteria	o__Actinomycetales	Nocardioidaceae	Aeromicrobium	0	1.16439	0	0	0	0	0	0	0	0	0	0	0	0	0	0.0776261
Bacteria	Planctomycetes	Phycisphaerae	o__Phycisphaerales			0	0	0	0	0	0	0	0	0	0	0	0	0	0	1.16222	0.0774812
Bacteria	Firmicutes	Bacilli	o__Lactobacillales	Aerococcaceae	Facklamia	0	0	0	0	0	0	0	0	0	0	0	0	0	1.16101	0	0.0774004
Bacteria	Firmicutes	Bacilli	o__Lactobacillales	Enterococcaceae	Enterococcus	0	0	0	0	0	0	1.14192	0	0	0	0	0	0	0	0	0.0761283
Bacteria	Actinobacteria	Actinobacteria	o__Actinomycetales	Dermabacteraceae	Brachybacterium	0	0	0	0	0	0	0	0	1.13208	0	0	0	0	0	0	0.0754717
Bacteria	Proteobacteria	Gammaproteobacteria	o__Pasteurellales	Pasteurellaceae	Aggregatibacter	0	0	0	0	0	0	1.12273	0	0	0	0	0	0	0	0	0.0748489
Bacteria	Proteobacteria	Betaproteobacteria	o__Neisseriales	Neisseriaceae	Neisseria	0	0	0	0	0	0	0	0	0	0	0	0	0	1.10344	0	0.0735623
Bacteria	Firmicutes	Clostridia	o__Clostridiales	[Tissierellaceae]	Anaerococcus	0	0	0	0	0	0	1.09394	0	0	0	0	0	0	0	0	0.0729297
Bacteria	Proteobacteria	Alphaproteobacteria	o__Rhodospirillales	Acetobacteraceae		0	0	1.03396	0	0	0	0	0	0	0	0	0	0	0	0	0.0689306
Bacteria	Proteobacteria	Alphaproteobacteria	o__Rhodospirillales			0	0	0	0	0	0	0.988389	0	0	0	0	0	0	0	0	0.0658926
Bacteria	Actinobacteria	Acidimicrobiia	o__Acidimicrobiales	Microthrixaceae		0	0	0	0	0	0	0	0	0	0	0	0	0	0	0.984931	0.065662
Bacteria	Proteobacteria	Gammaproteobacteria	o__Aeromonadales	Aeromonadaceae		0	0	0	0	0	0	0.978793	0	0	0	0	0	0	0	0	0.0652529
Bacteria	Proteobacteria	Epsilonproteobacteria	o__Campylobacterales	Campylobacteraceae	Campylobacter	0	0	0	0	0	0	0	0	0	0	0	0	0	0.949914	0	0.0633276
Bacteria	Bacteroidetes	Sphingobacteriia	o__Sphingobacteriales	Sphingobacteriaceae	Pedobacter	0	0	0	0	0	0.901938	0	0	0	0	0	0	0	0	0	0.0601292
Bacteria	FBP		o__			0	0	0	0	0	0	0.825257	0	0	0	0	0	0	0	0	0.0550171
Bacteria	Proteobacteria	Gammaproteobacteria	o__Oceanospirillales	Alcanivoracaceae	Alcanivorax	0	0	0	0	0	0	0	0.802708	0	0	0	0	0	0	0	0.0535139
Bacteria	Verrucomicrobia	Verrucomicrobiae	o__Verrucomicrobiales	Verrucomicrobiaceae	Prosthecobacter	0	0	0	0	0	0	0	0.73501	0	0	0	0	0	0	0	0.0490006
Bacteria	Verrucomicrobia	Verrucomicrobiae	o__Verrucomicrobiales	Verrucomicrobiaceae		0	0	0	0	0	0	0	0.715667	0	0	0	0	0	0	0	0.0477112
Bacteria	Proteobacteria	Alphaproteobacteria	o__Rhodospirillales	Acetobacteraceae	Acetobacter	0	0	0	0	0	0	0	0	0	0.290529	0	0	0	0.402994	0	0.0462348
Bacteria	Proteobacteria	Alphaproteobacteria	o__Sphingomonadales	Sphingomonadaceae	Novosphingobium	0	0	0.638621	0	0	0	0	0	0	0	0	0	0	0	0	0.0425748
Bacteria	Firmicutes	Clostridia	o__Clostridiales	Peptostreptococcaceae		0	0.635122	0	0	0	0	0	0	0	0	0	0	0	0	0	0.0423415
Bacteria	Proteobacteria	Alphaproteobacteria	o__Sphingomonadales	Sphingomonadaceae	Kaistobacter	0	0	0.598074	0	0	0	0	0	0	0	0	0	0	0	0	0.0398716
Bacteria	Actinobacteria	Acidimicrobiia	o__Acidimicrobiales	C111		0	0	0	0	0	0	0	0	0	0	0	0	0	0	0.56141	0.0374274
Bacteria	Firmicutes	Bacilli	o__Lactobacillales	Carnobacteriaceae	Granulicatella	0	0	0	0	0	0	0	0	0	0	0	0	0	0.52773	0	0.035182
Bacteria	OD1	ZB2	o__			0	0	0	0	0	0.364613	0	0.125725	0	0	0	0	0	0	0	0.0326892
Bacteria	Proteobacteria	Alphaproteobacteria	o__Rhodobacterales	Rhodobacteraceae	Sulfitobacter	0	0	0	0	0	0	0	0.40619	0	0	0	0	0	0	0	0.0270793
Bacteria	Proteobacteria	Gammaproteobacteria	o__Vibrionales	Pseudoalteromonadaceae	Pseudoalteromonas	0	0	0	0	0	0	0	0.367505	0	0	0	0	0	0	0	0.0245003
Bacteria	OD1	ABY1	o__			0	0	0	0	0	0	0	0.309478	0	0	0	0	0	0	0	0.0206319
Bacteria	Proteobacteria	Alphaproteobacteria	o__Rhizobiales	Methylobacteriaceae		0	0	0	0	0	0	0	0	0	0	0.261349	0	0	0	0	0.0174233
Bacteria	Actinobacteria	Actinobacteria	o__Actinomycetales	Cellulomonadaceae	Demequina	0	0	0	0	0	0.259067	0	0	0	0	0	0	0	0	0	0.0172712
Bacteria	Planctomycetes	Planctomycetia	o__Gemmatales	Gemmataceae	Gemmata	0.253807	0	0	0	0	0	0	0	0	0	0	0	0	0	0	0.0169205
Bacteria	Proteobacteria	Gammaproteobacteria	o__Enterobacteriales	Enterobacteriaceae	Klebsiella	0.136665	0.105854	0	0	0	0	0	0	0	0	0	0	0	0	0	0.0161679
Bacteria	Proteobacteria	Betaproteobacteria	o__Burkholderiales	Burkholderiaceae	Lautropia	0	0	0	0	0	0	0	0	0	0	0	0	0	0.191902	0	0.0127934
Bacteria	Proteobacteria	Deltaproteobacteria	o__Syntrophobacterales	Syntrophobacteraceae		0	0	0	0	0	0.182307	0	0	0	0	0	0	0	0	0	0.0121538
Bacteria	TM7	TM7-3	o__			0	0	0	0	0	0	0	0	0	0	0	0	0	0.182307	0	0.0121538
Bacteria	Firmicutes	Bacilli	o__Bacillales	Bacillaceae	Anoxybacillus	0	0	0	0	0	0.182307	0	0	0	0	0	0	0	0	0	0.0121538
Bacteria	Actinobacteria	Actinobacteria	o__Actinomycetales	Williamsiaceae	Williamsia	0	0	0.16219	0	0	0	0	0	0	0	0	0	0	0	0	0.0108126
Bacteria	Firmicutes	Bacilli	o__Bacillales	Bacillaceae	Geobacillus	0	0	0	0	0.0198748	0	0	0	0	0	0	0	0	0	0	0.00132499
Bacteria	Firmicutes	Bacilli	o__Lactobacillales	Leuconostocaceae		0	0	0	0	0	0	0	0	0	0.0193686	0	0	0	0	0	0.00129124
Bacteria	Proteobacteria	Deltaproteobacteria	o__Desulfovibrionales	Desulfovibrionaceae	Desulfovibrio	0	0	0.0101368	0	0	0	0	0	0	0	0	0	0	0	0	0.00067579

## Sheet: YEA
Table S3. Relative abundances (%) of all identified genera in the different dietary groups. The relative abundance of identified genera for each sample as well as the corresponding average for each dietary group are presented in %.
Kingdom	Phylum	Class	Order	Family	Genus	Yeast	Yeast	Yeast	Yeast	Yeast	Yeast	Yeast	Yeast	Yeast	Yeast	Yeast	Yeast	Yeast	Yeast	Yeast	Average (n=15)
Bacteria	Proteobacteria	Alphaproteobacteria	Sphingomonadales	Sphingomonadaceae	Sphingomonas	77.9517	0.0106918	0.0298122	2.90784	0	0.0193817	0	0	0	0	0.201634	0.00975419	0.00960246	94.5209	1.91902	11.8387
Bacteria	Firmicutes	Bacilli	Bacillales	Staphylococcaceae	Staphylococcus	0	0	1.11299	4.13997	0	5.61101	8.80123	0	6.62404	6.48824	2.05879	4.3016	0.0288074	0	74.8705	7.60248
Bacteria	Proteobacteria	Gammaproteobacteria	Enterobacteriales	Enterobacteriaceae		0	0	0	0	0	7.73331	26.2789	68.3532	0	0	0	0	0	0	0	6.82436
Bacteria	OP11	WCHB1-64	d153			7.86473	20.8062	12.1832	12.8733	0.0191902	0	0	0	7.60927	11.7194	11.2172	0	0	0.298507	0	5.6394
Bacteria	Proteobacteria	Alphaproteobacteria	Rhodobacterales	Rhodobacteraceae	Marivita	1.69082	5.4421	34.7709	4.21883	0	0	0	0	0	16.3828	14.592	0	0	0	0	5.13983
Bacteria	Bacteroidetes	[Saprospirae]	[Saprospirales]	Chitinophagaceae	Sediminibacterium	0.0966184	0	0	0	0	4.21552	8.69565	6.28052	0	3.58881	1.56001	0	39.0532	0.442947	0	4.26222
Bacteria	Proteobacteria	Betaproteobacteria	Burkholderiales	Oxalobacteraceae	Ralstonia	0	2.76916	0.447183	3.24298	30.2917	0	0	0	0	6.55921	0.244084	13.1584	0	0	0	3.78085
Bacteria	Proteobacteria	Alphaproteobacteria	Rhodobacterales	Rhodobacteraceae		0.376812	5.04651	13.5149	3.87383	0	4.15738	0	7.04239	3.42731	6.50852	4.77555	0	0	0	0	3.24821
Bacteria	Actinobacteria	Actinobacteria	Actinomycetales	Propionibacteriaceae	Propionibacterium	0.772947	5.65594	0.317997	1.56727	4.95107	7.50073	0.806219	0.351631	3.41683	2.91971	1.36899	6.78892	4.88765	0	0	2.75373
Bacteria	Proteobacteria	Gammaproteobacteria	Pseudomonadales	Moraxellaceae	Enhydrobacter	0	0	0	0	0	2.10292	8.4749	0.966986	0	0	0.222859	22.8638	0	0.00962927	0	2.30941
Bacteria	Proteobacteria	Betaproteobacteria	Burkholderiales	Comamonadaceae		0	3.31444	0.377621	5.09611	0	0	4.59737	3.4284	0	3.69019	0.339595	2.18494	8.85347	0.674049	1.9478	2.30027
Bacteria	Firmicutes	Bacilli	Lactobacillales	Streptococcaceae	Streptococcus	0.00966184	0	3.00109	1.26171	0	0.00969086	0	0.00976753	16.1933	6.20438	0.031837	6.99376	0	0	0	2.24768
Bacteria	Proteobacteria	Gammaproteobacteria	Xanthomonadales	Sinobacteraceae		0	2.65156	0	0	0	6.66731	0.0191957	0	7.64071	0	0	0	14.3557	0.828117	1.08424	2.21645
Bacteria	Firmicutes	Bacilli	Lactobacillales	Enterococcaceae	Enterococcus	0	0	0	0	33.0359	0	0	0	0	0	0	0	0	0	0	2.20239
Bacteria	Firmicutes	Clostridia	Clostridiales	Clostridiaceae	Clostridium	0	0	0	0	0	32.2706	0	0	0	0	0	0	0	0	0	2.15137
Bacteria	TM6	SJA-4				0.714976	3.44275	0.824804	2.18827	0	0	0	1.9242	0	0.638686	2.80166	0	18.4463	0	0	2.06544
Bacteria	Verrucomicrobia	Verrucomicrobiae	Verrucomicrobiales	Verrucomicrobiaceae	Persicirhabdus	0.975845	0	0.397496	4.57368	0	0	0	0	5.15669	6.36659	3.76738	2.38978	0	0.279249	0.997889	1.66031
Bacteria	Proteobacteria	Gammaproteobacteria	Legionellales	Coxiellaceae		0.222222	9.82572	3.72652	2.93741	0	0	0.00959785	0.00976753	0.880411	1.35848	5.13637	0	0.00960246	0.211844	0	1.62186
Bacteria	Proteobacteria	Alphaproteobacteria	Rhodobacterales	Rhodobacteraceae	Ruegeria	0.154589	7.70876	1.75892	8.1518	0	0	0	0	0	1.60178	1.72981	0.00975419	0	0	0	1.40769
Bacteria	Planctomycetes	Planctomycetia	Pirellulales	Pirellulaceae		0.231884	8.63894	1.74898	0.157713	0	0	1.43968	0	2.77749	1.77413	1.12491	0	2.55425	0.00962927	0	1.36384
Bacteria	Proteobacteria	Alphaproteobacteria				0	0	1.20242	2.52341	0	7.44258	0	0	4.94707	0	1.14613	0	0	0	0	1.15077
Bacteria	Proteobacteria	Gammaproteobacteria	Pseudomonadales	Moraxellaceae	Acinetobacter	1.16908	0	0	1.98127	0	0	8.99319	0	0	0	0	2.80921	0	0	2.24525	1.14653
Bacteria	Actinobacteria	Actinobacteria	Actinomycetales	Corynebacteriaceae	Corynebacterium	0.154589	0	1.33161	0	0	2.78128	0	0	0	0	1.79348	3.04331	0.0384098	0	6.49587	1.04257
Bacteria	Proteobacteria	Gammaproteobacteria	Legionellales	Legionellaceae		0	0	0.00993739	2.65155	6.17924	0	0	0.86931	0	2.37226	2.5788	0	0	0.192585	0	0.990245
Bacteria	Proteobacteria	Betaproteobacteria	Burkholderiales	Comamonadaceae	Comamonas	0	0	0	1.37999	7.32105	0	0	0	2.64123	0	1.23103	0	0	0	0	0.83822
Bacteria	Proteobacteria	Betaproteobacteria				0	0	0.486932	0	0	0	0	0	5.69123	0	0.806537	4.84783	0	0	0	0.788835
Bacteria	Bacteroidetes	Flavobacteriia	Flavobacteriales	[Weeksellaceae]	Chryseobacterium	0	0	0	0	0	0	0	0	0	0	0	0	11.6382	0.0192585	0	0.777163
Bacteria	Proteobacteria	Betaproteobacteria	Rhodocyclales	Rhodocyclaceae	Methyloversatilis	1.7971	0	1.19249	0	0	0	0	0.0195351	0	2.13909	2.08002	3.97971	0	0.211844	0	0.761319
Bacteria	Proteobacteria	Alphaproteobacteria	Rhodobacterales	Rhodobacteraceae	Paracoccus	0.135266	0	1.55023	0	0	0	3.26327	0	2.96615	0	1.04001	2.09715	0	0	0	0.736805
Bacteria	Proteobacteria	Gammaproteobacteria	Legionellales			0.26087	3.88111	0.427308	2.28684	0	0	0	0	0	0	3.75677	0	0	0	0	0.707526
Bacteria	Actinobacteria	Acidimicrobiia	Acidimicrobiales	JdFBGBact		0	4.09494	0.934115	0	0	0	0	0	2.78797	0	2.76982	0	0	0	0	0.70579
Bacteria	Proteobacteria	Alphaproteobacteria	Rhodospirillales	Acetobacteraceae	Acetobacter	0	1.80691	0	0	8.50125	0	0	0	0	0	0	0	0	0	0	0.68721
Bacteria	GN02	3BR-5F				0	5.15343	0	0	0	0	3.30166	0	0	0	1.4645	0	0	0	0	0.661306
Bacteria	Proteobacteria	Alphaproteobacteria	Rhizobiales	Methylobacteriaceae	Methylobacterium	0	0.0106918	0.149061	1.43913	0	2.82973	0	0	5.14621	0	0	0	0	0.13481	0	0.647309
Bacteria	Firmicutes	Bacilli	Lactobacillales	Streptococcaceae	Lactococcus	0	0	0	0	9.70063	0	0	0	0	0	0	0	0	0	0	0.646709
Bacteria	Proteobacteria	Gammaproteobacteria	Pseudomonadales	Moraxellaceae	Psychrobacter	0	0	0.218623	0	0	0	0	3.32096	0	3.39619	0.806537	0	0	0	1.16101	0.593554
Bacteria	Firmicutes	Bacilli	Lactobacillales	Lactobacillaceae	Lactobacillus	0	0	0	0	0	0.00969086	0	0	2.28488	0	0	5.97932	0	0	0	0.551593
Bacteria	Proteobacteria	Alphaproteobacteria	Caulobacterales	Caulobacteraceae		0	0	0.367684	0	0	7.21	0	0	0	0	0.0106123	0	0	0	0.402994	0.532753
Bacteria	Proteobacteria	Alphaproteobacteria	Rhodospirillales	Rhodospirillaceae		0.222222	3.5069	2.18623	0	0	0	0	0	0	0	1.23103	0	0	0.385171	0	0.502103
Bacteria	Actinobacteria	Acidimicrobiia	Acidimicrobiales	C111		0	0	0	0	0	0	6.76648	0	0	0	0	0	0	0	0	0.451099
Bacteria	Proteobacteria	Alphaproteobacteria	Sphingomonadales	Sphingomonadaceae	Novosphingobium	0	0	0	0	0	3.47902	0	0	3.06048	0	0	0	0	0	0	0.435966
Bacteria	Bacteroidetes	Cytophagia	Cytophagales	Cytophagaceae	Hymenobacter	0	0	0	4.70182	0	0	0	0	0	1.57137	0.0212247	0	0	0	0	0.419628
Bacteria	Proteobacteria	Alphaproteobacteria	Rhizobiales	Phyllobacteriaceae		0.125604	0	0.139124	0	0	0	0	1.73862	0	0	0	4.15529	0	0.0385171	0	0.413143
Bacteria	Proteobacteria	Gammaproteobacteria	Legionellales	Francisellaceae		0.202899	0	1.09311	0	0	0	0	0	3.66838	0	0.827762	0	0	0	0	0.386143
Bacteria	Actinobacteria	Actinobacteria	Actinomycetales	Nocardioidaceae		0	0	0	0	0	0	4.77973	0	0	0	0	0	0	0	0.930723	0.380697
Bacteria	Proteobacteria	Betaproteobacteria	Nitrosomonadales	Nitrosomonadaceae		0	0	0	2.35584	0	0	0	0	2.67268	0	0	0	0	0	0	0.335234
Bacteria	OD1					0	0	0.49687	0	0	0	3.71437	0	0	0	0	0	0	0	0.748417	0.330644
Bacteria	Actinobacteria	Actinobacteria	Actinomycetales	Actinomycetaceae	Actinomyces	0	0	0	0	0	0	4.73174	0	0	0	0	0	0	0	0	0.315449
Bacteria	Cyanobacteria	Synechococcophycideae	Synechococcales	Synechococcaceae	Synechococcus	0.782609	1.09056	0.973865	0	0	0	0	0	0	0	1.81471	0	0	0	0	0.310783
Bacteria	Actinobacteria	Actinobacteria	Actinomycetales	Micrococcaceae	Kocuria	0	0	0	0	0	0	0	0	0	0	0	4.27234	0	0.163698	0	0.295736
Bacteria	Actinobacteria	Actinobacteria	Actinomycetales	Mycobacteriaceae	Mycobacterium	0	0	0.45712	0	0	3.89573	0	0	0	0	0	0	0	0	0	0.29019
Bacteria	Proteobacteria	Gammaproteobacteria	Vibrionales	Vibrionaceae	Vibrio	0	0	0	0	0	0	0	0	0	0	4.0433	0	0	0	0	0.269553
Bacteria	Acidobacteria	Holophagae	Holophagales	Holophagaceae		0	0	0	0	0	0	0	0	1.37302	0	0	0	0	0	2.60027	0.264886
Bacteria	Proteobacteria	Betaproteobacteria	Neisseriales	Neisseriaceae		0	0	0	0	0	0	0	0	3.91992	0	0	0	0	0	0	0.261328
Bacteria	Firmicutes	Clostridia	Clostridiales	[Tissierellaceae]	Anaerococcus	0	0	0.298122	0	0	0	0	1.72885	0	0	0	1.75575	0	0	0	0.252182
Bacteria	Proteobacteria	Alphaproteobacteria	Rhizobiales	Hyphomicrobiaceae		0	0	0.129186	0	0	0	3.19608	0	0	0	0.339595	0	0	0.0866635	0	0.250102
Bacteria	Actinobacteria	Actinobacteria	Actinomycetales	Micrococcaceae	Micrococcus	0	0	0	0	0	0	0	1.39676	0	1.10503	0	1.16075	0	0	0	0.244169
Bacteria	TM7	TM7-1				1.20773	0	0.45712	0	0	0	0.00959785	0	0	0	1.96328	0	0	0	0	0.242515
Archaea	Euryarchaeota	Halobacteria	Halobacteriales	Halobacteriaceae	Halococcus	0	0	0.476995	0	0	0	0	0	0	1.7133	1.32654	0	0	0	0	0.234456
Bacteria	Proteobacteria	Alphaproteobacteria	Rickettsiales	Rickettsiaceae		0	0	0.0198748	3.30212	0	0	0	0	0	0	0	0	0	0	0	0.221466
Bacteria	Proteobacteria	Gammaproteobacteria	Pasteurellales	Pasteurellaceae	Haemophilus	0	0	0.794992	0	0	0	0	0	0	0	0	2.45806	0	0	0	0.21687
Bacteria	Bacteroidetes	Sphingobacteriia	Sphingobacteriales			0	0	0	2.83884	0	0	0	0	0	0	0.297145	0	0	0	0	0.209065
Bacteria	Proteobacteria	Gammaproteobacteria	Vibrionales	Pseudoalteromonadaceae	Pseudoalteromonas	0	0	0.775117	2.31641	0	0	0	0	0	0	0	0	0	0	0	0.206102
Bacteria	Acidobacteria	Acidobacteria-6	BPC015			0	0	0	0	0	0	0	0	0	3.04136	0.0424493	0	0	0	0	0.205587
Bacteria	Proteobacteria	Alphaproteobacteria	Rhizobiales	Beijerinckiaceae	Chelatococcus	0	2.79055	0	0	0	0	0	0	0	0	0	0	0	0	0	0.186037
Bacteria	Bacteroidetes	Flavobacteriia	Flavobacteriales	Flavobacteriaceae		0	0	0	1.77427	0	0	0	0	0	0	0.95511	0	0	0	0	0.181959
Bacteria	Chlamydiae	Chlamydiia	Chlamydiales			0.00966184	1.40062	0.0397496	0	0	0	0	0	1.09003	0	0	0	0	0	0	0.169338
Bacteria	Bacteroidetes	Cytophagia	Cytophagales	Cytophagaceae	Spirosoma	0	0	0	2.5037	0	0	0	0	0	0	0	0	0	0	0	0.166913
Bacteria	Cyanobacteria	Chloroplast	Chlorophyta			0	0	0	0	0	0	0	0	0	0	2.48329	0	0	0	0	0.165552
Bacteria	Bacteroidetes	Bacteroidia	Bacteroidales	Prevotellaceae	Prevotella	0	0	0	0	0	0	0	0	0	1.90592	0.573066	0	0	0	0	0.165266
Bacteria	Proteobacteria	Alphaproteobacteria	Rhizobiales	Hyphomicrobiaceae	Hyphomicrobium	0.202899	0	0.963927	1.10399	0	0	0	0	0	0	0.159185	0	0	0	0	0.162
Bacteria	Proteobacteria	Alphaproteobacteria	Rhizobiales	Methylobacteriaceae		0	0	0	0	0	0	0	0	0	0	0	2.42879	0	0	0	0.16192
Bacteria	Actinobacteria	Actinobacteria	Actinomycetales	Microbacteriaceae	Rathayibacter	0	0	0	0	0	0	0	0	0	0	0	2.28248	0.124832	0	0	0.160488
Bacteria	Proteobacteria	Gammaproteobacteria	Oceanospirillales	Alcanivoracaceae	Alcanivorax	0	0	0	0	0	0	0	0	2.21151	0	0.18041	0	0	0	0	0.159461
Bacteria	Cyanobacteria	Chloroplast	Streptophyta			0.299517	0	0.49687	0	0	0	0	0	0	0	0	0	0	0	1.42967	0.148404
Bacteria	Actinobacteria	Actinobacteria	Actinomycetales			0	0	0	0	0	0	2.11153	0	0	0	0	0	0	0	0	0.140768
Bacteria	Proteobacteria	Alphaproteobacteria	Rhodobacterales	Rhodobacteraceae	Sulfitobacter	0	0	0.635993	0	0	0	0	0	0	0.0202758	1.42205	0	0	0	0	0.138555
Bacteria	GN02	BB34				0	0	0	0	0	0	0	0	0	0	2.02696	0	0	0	0	0.13513
Bacteria	Actinobacteria	Thermoleophilia	Solirubrobacterales			0	0	0	0	0	2.00601	0	0	0	0	0	0	0	0	0	0.133734
Bacteria	Actinobacteria	Actinobacteria	Actinomycetales	Dermabacteraceae	Brachybacterium	0	0	0	0	0	0	0	0	1.79226	0	0.0106123	0	0	0	0	0.120192
Bacteria	Proteobacteria	Betaproteobacteria	Burkholderiales	Alcaligenaceae	Achromobacter	0	0	0	0	0	0	0	0	0	1.59165	0.0106123	0	0	0	0	0.106817
Bacteria	Verrucomicrobia	Verrucomicrobiae	Verrucomicrobiales	Verrucomicrobiaceae		0.36715	0	0.824804	0	0	0	0	0	0	0	0.392656	0	0	0	0	0.105641
Bacteria	Firmicutes	Clostridia	Clostridiales	[Tissierellaceae]	Finegoldia	0	0	0	1.57713	0	0	0	0	0	0	0	0	0	0	0	0.105142
Bacteria	Proteobacteria	Alphaproteobacteria	Rhodobacterales	Rhodobacteraceae	Phaeobacter	0	0	0	0	0	0.0193817	0	0	0	1.50041	0	0	0	0	0	0.101319
Bacteria	Firmicutes	Bacilli	Lactobacillales	Aerococcaceae		0	0	0	0	0	0	0	0	0	1.51054	0	0	0	0	0	0.100703
Bacteria	Bacteroidetes	Flavobacteriia	Flavobacteriales	[Weeksellaceae]	Cloacibacterium	0	0	0	1.3997	0	0	0	0	0	0.0709651	0	0	0	0	0	0.0980446
Bacteria	Proteobacteria	Alphaproteobacteria	Rhizobiales	Hyphomicrobiaceae	Devosia	0	0	0	0	0	0	0	1.45536	0	0	0	0	0	0	0	0.0970242
Bacteria	Bacteroidetes	Bacteroidia	Bacteroidales	Porphyromonadaceae	Dysgonomonas	0	0	0	0	0	0	0	0	0	0	0	0	0	0	1.42967	0.0953112
Bacteria	Actinobacteria	Acidimicrobiia	Acidimicrobiales			0	0	0.387558	0.965993	0	0	0	0	0	0	0	0	0	0	0	0.0902368
Bacteria	Bacteroidetes	Bacteroidia	Bacteroidales	Porphyromonadaceae		0	0	0	1.35042	0	0	0	0	0	0	0	0	0	0	0	0.0900279
Bacteria	Fusobacteria	Fusobacteriia	Fusobacteriales	Fusobacteriaceae	Fusobacterium	0	0	0	1.35042	0	0	0	0	0	0	0	0	0	0	0	0.0900279
Bacteria	Proteobacteria	Betaproteobacteria	Burkholderiales	Oxalobacteraceae		0	0	0	1.31099	0	0	0	0	0	0	0	0	0	0	0	0.0873994
Bacteria	Actinobacteria	Actinobacteria	Actinomycetales	Pseudonocardiaceae	Pseudonocardia	0	0	0	0	0	0	0	0	0	1.16586	0.0212247	0	0	0	0	0.0791387
Bacteria	Proteobacteria	Alphaproteobacteria	Rhizobiales			0.47343	0	0.357746	0	0	0	0	0	0	0	0.286533	0	0	0	0	0.0745139
Bacteria	Proteobacteria	Gammaproteobacteria	Aeromonadales	Aeromonadaceae		0	0	0	0	0	0	0	0	0	1.09489	0.0106123	0	0	0	0	0.0737002
Bacteria	Actinobacteria	Actinobacteria	Bifidobacteriales	Bifidobacteriaceae	Bifidobacterium	0	0	0	0	0	0	0	1.09396	0	0	0	0	0	0	0	0.0729309
Bacteria	Proteobacteria	Gammaproteobacteria	Xanthomonadales	Sinobacteraceae	Nevskia	0.647343	0	0	0	0	0	0	0	0	0	0	0	0	0.414059	0	0.0707601
Bacteria	Proteobacteria	Alphaproteobacteria	Sphingomonadales	Erythrobacteraceae		0	0	0.337871	0	0	0.0193817	0	0	0	0	0.700414	0	0	0	0	0.0705111
Bacteria	Proteobacteria	Deltaproteobacteria	Myxococcales			0	0	0	0	0	0	0	0	0	0	0.0848987	0	0	0	0.949914	0.0689875
Bacteria	Verrucomicrobia	Verrucomicrobiae	Verrucomicrobiales	Verrucomicrobiaceae	Rubritalea	0	0	0	0	0	0	0	0	0	0	1.0294	0	0	0	0	0.0686264
Bacteria	Proteobacteria	Alphaproteobacteria	Caulobacterales	Caulobacteraceae	Asticcacaulis	0	0	0	0.946279	0	0	0	0	0	0	0	0	0	0	0	0.0630853
Bacteria	Proteobacteria	Betaproteobacteria	Burkholderiales	Comamonadaceae	Variovorax	0	0.919491	0	0	0	0	0	0	0	0	0	0	0	0	0	0.0612994
Bacteria	Firmicutes	Bacilli	Gemellales	Gemellaceae		0	0	0.91424	0	0	0	0	0	0	0	0	0	0	0	0	0.0609494
Bacteria	Cyanobacteria	Chloroplast	Stramenopiles			0	0	0	0	0	0	0	0	0	0	0.880824	0	0	0	0	0.0587216
Bacteria	Bacteroidetes	Sphingobacteriia	Sphingobacteriales	Sphingobacteriaceae		0	0	0	0	0	0	0	0	0	0	0.838374	0	0	0	0	0.0558916
Bacteria	Proteobacteria	Alphaproteobacteria	Rhodobacterales	Rhodobacteraceae	Loktanella	0	0.0320753	0.00993739	0	0	0	0	0	0	0	0.7747	0	0	0	0	0.0544475
Bacteria	Proteobacteria	Gammaproteobacteria	Oceanospirillales	Hahellaceae	Hahella	0	0	0.814866	0	0	0	0	0	0	0	0	0	0	0	0	0.0543244
Bacteria	OD1	ABY1				0.115942	0	0.695618	0	0	0	0	0	0	0	0	0	0	0	0	0.054104
Bacteria	Firmicutes	Bacilli	Bacillales	Staphylococcaceae	Salinicoccus	0	0	0	0	0	0	0	0	0	0	0.806537	0	0	0	0	0.0537691
Bacteria	Actinobacteria	Actinobacteria	Actinomycetales	Kineosporiaceae		0	0	0	0	0	0	0	0	0	0	0	0	0	0	0.786797	0.0524531
Bacteria	Proteobacteria	Alphaproteobacteria	Rhodobacterales	Rhodobacteraceae	Octadecabacter	0.386473	0	0.337871	0	0	0	0	0	0	0	0	0	0	0	0	0.0482897
Bacteria	Proteobacteria	Alphaproteobacteria	Rickettsiales			0	0	0.26831	0.266141	0	0	0	0	0	0	0	0	0	0.163698	0	0.0465432
Bacteria	SBR1093	EC214				0	0	0.437245	0	0	0	0	0	0	0	0.233471	0	0	0	0	0.0447144
Bacteria	Proteobacteria	Gammaproteobacteria	Pseudomonadales	Moraxellaceae	Alkanindiges	0	0	0	0	0	0	0	0	0	0	0.668577	0	0	0	0	0.0445718
Bacteria	Proteobacteria	Alphaproteobacteria	Kiloniellales			0	0	0.645931	0	0	0	0	0	0	0	0	0	0	0	0	0.043062
Bacteria	Proteobacteria	Alphaproteobacteria	Sphingomonadales	Sphingomonadaceae	Blastomonas	0.0966184	0	0	0	0	0	0	0	0	0	0.49878	0	0	0	0	0.0396932
Bacteria	SBR1093	VHS-B5-50				0	0	0.476995	0	0	0	0	0	0	0	0.116736	0	0	0	0	0.039582
Bacteria	Firmicutes	Bacilli	Lactobacillales			0	0	0	0	0	0	0	0	0	0	0	0	0	0.491093	0	0.0327395
Bacteria	Proteobacteria	Gammaproteobacteria	Vibrionales	Vibrionaceae	Salinivibrio	0	0	0	0.482997	0	0	0	0	0	0	0	0	0	0	0	0.0321998
Bacteria	Proteobacteria	Alphaproteobacteria	Caulobacterales	Caulobacteraceae	Mycoplana	0	0	0	0	0	0.0193817	0	0	0	0	0.435106	0	0	0	0	0.0302992
Bacteria	Firmicutes	Bacilli	Bacillales	Bacillaceae		0	0	0	0	0	0	0	0	0	0	0.413881	0	0	0	0	0.0275921
Bacteria	Actinobacteria	Actinobacteria	Actinomycetales	Gordoniaceae	Gordonia	0	0	0	0	0	0	0	0	0	0	0.350207	0	0	0	0	0.0233471
Bacteria	Planctomycetes	Planctomycetia	Planctomycetales	Planctomycetaceae	Planctomyces	0.0869565	0	0.238497	0	0	0	0	0	0	0	0	0	0	0	0	0.0216969
Bacteria	Firmicutes	Clostridia	Clostridiales	Clostridiaceae	Geosporobacter_Thermotalea	0	0	0	0	0	0	0	0	0	0	0.307758	0	0	0	0	0.0205172
Bacteria	Proteobacteria	Betaproteobacteria	Neisseriales	Neisseriaceae	Neisseria	0	0	0.298122	0	0	0	0	0	0	0	0	0	0	0	0	0.0198748
Bacteria	Proteobacteria	Gammaproteobacteria	[Marinicellales]	[Marinicellaceae]	Marinicella	0	0	0	0	0	0	0	0	0	0	0.297145	0	0	0	0	0.0198097
Bacteria	Firmicutes	Clostridia	Clostridiales	Veillonellaceae	Veillonella	0	0	0	0	0	0	0	0	0	0	0.297145	0	0	0	0	0.0198097
Bacteria	Actinobacteria	Actinobacteria	Actinomycetales	Nocardioidaceae	Friedmanniella	0	0	0.258372	0	0	0	0	0	0	0	0	0	0	0	0	0.0172248
Bacteria	OD1	ZB2				0	0	0	0	0	0	0	0	0	0	0	0	0	0.240732	0	0.0160488
Bacteria	Proteobacteria	Alphaproteobacteria	Sphingomonadales			0	0	0.178873	0	0	0	0	0	0.0209622	0	0	0	0	0	0	0.0133224
Bacteria	Proteobacteria	Epsilonproteobacteria	Campylobacterales	Campylobacteraceae	Arcobacter	0.183575	0	0	0	0	0	0	0	0	0	0	0	0	0	0	0.0122383
Bacteria	Proteobacteria	Gammaproteobacteria	Pseudomonadales	Pseudomonadaceae	Pseudomonas	0	0	0	0	0	0	0.00959785	0	0	0	0	0.0292626	0	0.125181	0	0.0109361
Bacteria	Actinobacteria	Actinobacteria	Actinomycetales	Geodermatophilaceae		0	0	0	0	0	0	0	0	0	0	0.159185	0	0	0	0	0.0106123
Bacteria	Planctomycetes	Planctomycetia	Gemmatales	Gemmataceae	Gemmata	0	0	0	0	0	0	0	0	0	0	0	0	0	0.0577756	0	0.00385171
Bacteria	Firmicutes	Bacilli	Bacillales	Paenibacillaceae	Paenibacillus	0	0	0	0	0	0	0	0	0	0	0.0106123	0	0	0	0	0.000707489
Bacteria	Bacteroidetes	Cytophagia	Cytophagales	Cytophagaceae	Rudanella	0	0	0	0	0	0	0	0.00976753	0	0	0	0	0	0	0	0.000651169
Bacteria	Proteobacteria	Alphaproteobacteria	Sphingomonadales	Sphingomonadaceae		0.00966184	0	0	0	0	0	0	0	0	0	0	0	0	0	0	0.000644122

## Sheet: TAP
Table S3. Relative abundances (%) of all identified genera in the different dietary groups. The relative abundance of identified genera for each sample as well as the corresponding average for each dietary group are presented in %.
Kingdom	Phylum	Class	Order	Family	Genus	TAP	TAP	TAP	TAP	TAP	TAP	TAP	TAP	TAP	TAP	TAP	TAP	TAP	TAP	Average (n=14)
Bacteria	Actinobacteria	Actinobacteria	Actinomycetales	Propionibacteriaceae	Propionibacterium	0.850357	0.274348	6.0603	0.815056	0.290336	0.941737	2.57883	0	8.08498	13.533	0.0104286	14.4557	0	1.99929	3.56388
Bacteria	Proteobacteria	Alphaproteobacteria	Rhodobacterales	Rhodobacteraceae		2.67814	1.10719	4.69647	0	6.80216	0.683018	14.1992	0	1.03705	10.5678	0.0104286	0	0	3.59636	3.24127
Bacteria	Actinobacteria	Actinobacteria	Actinomycetales	Corynebacteriaceae	Corynebacterium	3.70443	3.99765	9.78261	0.489034	0.279967	4.50171	4.24932	0	0	0.00972195	0	0	0	4.60192	2.25831
Bacteria	Proteobacteria	Gammaproteobacteria	Xanthomonadales	Sinobacteraceae		0.00977422	3.03743	0	0.326023	0	0.776156	0	0	4.6617	7.13591	3.6083	0	79.0774	0	7.04519
Bacteria	Proteobacteria	Gammaproteobacteria	Legionellales	Coxiellaceae		2.85407	2.16539	5.29122	0	5.08088	0	4.56254	0	13.0387	7.63173	0	0	0	4.73205	3.23975
Bacteria	Firmicutes	Bacilli	Bacillales	Staphylococcaceae	Staphylococcus	2.40446	0	9.63905	0.0296384	1.97014	7.10959	0	0	4.37978	0	0.0104286	0	0	10.6826	2.58755
Bacteria	Proteobacteria	Alphaproteobacteria	Sphingomonadales	Sphingomonadaceae	Sphingomonas	1.5932	7.15266	0	0.489034	0	0	0	0	0	9.09003	0.0104286	5.91284	0.00961076	5.45369	2.12225
Bacteria	Proteobacteria	Alphaproteobacteria	Rhodobacterales	Rhodobacteraceae	Ruegeria	3.4503	4.05644	8.22395	0	3.29739	0	1.25287	0	1.13774	0.00972195	0	0	0	2.17674	1.68608
Bacteria	Proteobacteria	Alphaproteobacteria	Rhodobacterales	Rhodobacteraceae	Paracoccus	0.801486	1.95963	1.25103	10.4772	0.60141	0.631274	0	0	0	0	3.01387	0	0	0.496865	1.37377
Bacteria	OP11	WCHB1-64	d153			6.07956	0	1.41509	0	27.6649	1.05557	6.03466	0	4.43012	0	0	0	0	10.4342	4.07958
Bacteria	Proteobacteria	Alphaproteobacteria	Rhodobacterales	Rhodobacteraceae	Marivita	7.15473	0	2.25595	0	11.0846	1.35569	9.16684	0	4.67177	0	0	0	0	10.5288	3.30131
Bacteria	Bacteroidetes	[Saprospirae]	[Saprospirales]	Chitinophagaceae	Sediminibacterium	1.62252	3.00803	0	1.80794	0	0.0103488	0	0	3.41321	19.7842	8.91647	0	0	0	2.75448
Bacteria	Proteobacteria	Betaproteobacteria	Burkholderiales	Oxalobacteraceae	Ralstonia	0	0	1.71247	0	0.466611	0.838249	1.69138	13.3372	0	0	0	14.9741	0	2.36602	2.52757
Bacteria	Proteobacteria	Betaproteobacteria	Burkholderiales	Comamonadaceae		1.44658	1.66569	2.27646	0	0.176275	0	1.48256	25.1583	0	0	0	0	0	0.768958	2.35535
Bacteria	Planctomycetes	Planctomycetia	Pirellulales	Pirellulaceae		1.74958	0.450715	1.14848	0	2.23973	0	1.94195	0	1.05719	0	0	0	0	2.25955	0.774801
Bacteria	Cyanobacteria	Chloroplast	Streptophyta			0	0	1.06645	0	0.197014	64.7211	0.198371	40.0211	0	0	0	0	0	0.615166	7.62994
Bacteria	Proteobacteria	Alphaproteobacteria	Caulobacterales	Caulobacteraceae		0	2.70429	0	34.588	0	1.29359	0	0.134331	3.97704	17.3148	0	0	0	0	4.28658
Bacteria	Proteobacteria	Gammaproteobacteria	Pseudomonadales	Moraxellaceae	Enhydrobacter	1.53455	7.22124	1.59967	7.11322	0	0	2.12988	0	0	0.0194439	0	0	0	0	1.40129
Bacteria	Verrucomicrobia	Verrucomicrobiae	Verrucomicrobiales	Verrucomicrobiaceae	Persicirhabdus	0	0	2.89171	0.0148192	4.84239	0	2.30737	0	3.18164	0	0	0	0	1.94014	1.08415
Bacteria	Proteobacteria	Gammaproteobacteria	Legionellales			0.909002	0	0.502461	0	1.75238	0	1.81666	0	4.56101	0	0	0	0	0.579676	0.722943
Bacteria	Proteobacteria	Alphaproteobacteria	Rhizobiales	Phyllobacteriaceae		0.684195	0	1.65094	0	1.04728	0	0	0	0.0302054	0	0	0.0191975	0	0.94641	0.312731
Bacteria	Proteobacteria	Betaproteobacteria	Rhodocyclales	Rhodocyclaceae	Methyloversatilis	12.8433	19.7629	0.440935	0.489034	0	5.61937	0	0	0	0	0	0	0	0	2.79682
Bacteria	Proteobacteria	Gammaproteobacteria	Pseudomonadales	Pseudomonadaceae	Pseudomonas	1.65184	0	0	8.2543	0	0	0	0	0	0	0.0104286	8.49491	0	0.697977	1.36496
Bacteria	Proteobacteria	Alphaproteobacteria	Rhodospirillales	Rhodospirillaceae		1.97439	0	0	0	3.09	0	3.97787	0	3.69513	0	0	0	0	1.1002	0.988399
Bacteria	Proteobacteria	Gammaproteobacteria	Pseudomonadales	Moraxellaceae	Acinetobacter	1.56387	1.02881	0.922888	9.12863	0.207383	0	0	0	0	0	0	0	0.0672753	0	0.922776
Bacteria	Firmicutes	Bacilli	Lactobacillales	Streptococcaceae	Streptococcus	1.83755	0.0489908	0	0	0	2.27673	0.0104406	0	0	0	0	0	0	2.47249	0.474729
Bacteria	Planctomycetes	Planctomycetia	Planctomycetales	Planctomycetaceae	Planctomyces	0	0	0.358901	0	0.0933223	0	0.0208812	0	0	0	1.30358	0	0	0.0473205	0.130286
Bacteria	Bacteroidetes	Bacteroidia	Bacteroidales	Prevotellaceae	Prevotella	1.23155	0	0	0	0.259229	0	2.63103	0	0	0	0	11.9985	0	0	1.15145
Bacteria	Proteobacteria	Betaproteobacteria				5.31717	5.05585	2.67637	0	0	2.54579	0	0	0	0	0	0	0	0	1.11394
Bacteria	TM6	SJA-4				3.3721	0	1.08696	0	1.35836	0	7.24577	0	0	0	0	0	0	0	0.933085
Bacteria	Verrucomicrobia	Verrucomicrobiae	Verrucomicrobiales	Verrucomicrobiaceae		1.67139	0	1.32281	0	6.13853	0	0	0	2.17479	0	0	0	0	0	0.80768
Bacteria	Proteobacteria	Betaproteobacteria	Burkholderiales	Comamonadaceae	Comamonas	0.664647	8.88693	0.0820345	0	0.0414766	0	0	0	0	0	0	0	0	0	0.691078
Bacteria	Proteobacteria	Gammaproteobacteria	Legionellales	Legionellaceae		0.576679	0	0	0	1.92866	0.941737	0	0	3.29239	0	0	0	0	0	0.48139
Bacteria	Actinobacteria	Actinobacteria	Actinomycetales	Micrococcaceae	Kocuria	0	0.0195963	0	4.32721	0	2.12149	0	0	0	0.116663	0	0	0	0	0.470354
Bacteria	Proteobacteria	Alphaproteobacteria				0	0	1.71247	0	1.22356	0	0.87701	0	2.66814	0	0	0	0	0	0.462942
Bacteria	Proteobacteria	Gammaproteobacteria	Legionellales	Francisellaceae		0.55713	0	0	0	1.09913	0	0	0	1.82239	0	0	0	0	1.4906	0.354946
Bacteria	Proteobacteria	Alphaproteobacteria	Rhodobacterales	Rhodobacteraceae	Sulfitobacter	0	0	1.50738	0.0296384	0.746578	0	0	0	2.05397	0	0	0	0	0	0.309826
Bacteria	Verrucomicrobia	Verrucomicrobiae	Verrucomicrobiales	Verrucomicrobiaceae	Prosthecobacter	1.64207	0	0	0.148192	0.642887	0.724413	0	0	0	0	0	0	0	0	0.22554
Bacteria	Planctomycetes	C6	d113			0	0	0	0	0.0311074	0	0.0730842	0	0.533629	0	0	0	0	1.8455	0.17738
Bacteria	Proteobacteria	Alphaproteobacteria	Rhodobacterales	Rhodobacteraceae	Octadecabacter	0	0	0.533224	0.0148192	0.48735	0	0	0	0	0	0	0	0	1.44327	0.177048
Bacteria	Firmicutes	Bacilli	Lactobacillales	Lactobacillaceae	Lactobacillus	1.01652	0	0	0	0	0	0	0	0	14.1843	24.7888	0	0	0	2.8564
Bacteria	Proteobacteria	Alphaproteobacteria	Rhizobiales	Methylobacteriaceae	Methylobacterium	0	0	0.0102543	0	0	0	0	0	0	0	4.3383	7.58303	0	0	0.852256
Bacteria	Bacteroidetes	Cytophagia	Cytophagales	Cytophagaceae	Hymenobacter	0	0	1.31255	0	0	0	0	0	0	0	0	6.39278	0	4.14054	0.846134
Bacteria	Cyanobacteria	Synechococcophycideae	Synechococcales	Synechococcaceae	Synechococcus	2.34581	1.76367	0	0	0	0	0	0	2.85944	0	0	0	0	0	0.49778
Bacteria	Actinobacteria	Acidimicrobiia	Acidimicrobiales	JdFBGBact		0	0	0	0	1.70054	0	0	0	3.27225	0	0	0	0	1.41961	0.4566
Bacteria	Firmicutes	Clostridia	Clostridiales	Clostridiaceae	Clostridium	0.62555	1.0386	0	0	0	0	0	0	3.11116	0	0	0	0	0	0.341094
Bacteria	Proteobacteria	Gammaproteobacteria	Pasteurellales	Pasteurellaceae	Haemophilus	1.12403	0	0.994668	2.47481	0	0	0	0	0	0	0	0	0	0	0.328108
Bacteria	Actinobacteria	Actinobacteria	Actinomycetales	Nocardioidaceae		0	1.89104	0	0.400119	0	0	0	0	0	0	0	0	0	2.07027	0.311531
Bacteria	Proteobacteria	Gammaproteobacteria	Xanthomonadales	Sinobacteraceae	Nevskia	2.1601	1.36194	0	0.56313	0	0	0	0	0	0	0	0	0	0	0.291798
Bacteria	Firmicutes	Bacilli	Lactobacillales	Enterococcaceae	Enterococcus	1.56387	0	0	2.17842	0.186645	0	0	0	0	0	0	0	0	0	0.280639
Bacteria	Actinobacteria	Actinobacteria	Actinomycetales	Pseudonocardiaceae	Pseudonocardia	1.46613	0	1.0767	0	0	0	0	0	0	0	0	0	0	1.12386	0.261907
Bacteria	Proteobacteria	Alphaproteobacteria	Kiloniellales			0	0	0.543478	0	0	0	1.63917	0	0	0	0	0	0	1.25399	0.245475
Bacteria	Actinobacteria	Actinobacteria	Actinomycetales	Mycobacteriaceae	Mycobacterium	2.44355	0	0	0.666864	0.207383	0	0	0	0	0	0	0	0	0	0.236986
Bacteria	Actinobacteria	Acidimicrobiia	Acidimicrobiales			0.781937	0	0.963905	0	0	0	1.54521	0	0	0	0	0	0	0	0.235075
Bacteria	Actinobacteria	Actinobacteria	Actinomycetales	Micrococcaceae	Micrococcus	0.342098	0	1.02543	1.4671	0	0	0	0	0	0	0	0	0	0	0.202474
Bacteria	Proteobacteria	Alphaproteobacteria	Rhizobiales	Hyphomicrobiaceae		0	1.068	0.779327	0	0.321443	0	0	0	0	0	0	0	0	0	0.154912
Bacteria	Proteobacteria	Gammaproteobacteria	Pseudomonadales	Moraxellaceae	Perlucidibaca	0	0	1.23052	0	0	0.0206975	0	0	0	0	0	0	0	0.650657	0.135848
Bacteria	OD1	ABY1				0	0	0.266612	0	0.777686	0	0	0	0	0	0	0	0	0.473205	0.108393
Bacteria	Proteobacteria	Alphaproteobacteria	Rhizobiales			0.586453	0	0	0.103734	0.48735	0	0	0	0	0	0	0	0	0	0.0841098
Bacteria	Chlamydiae	Chlamydiia	Chlamydiales			0.0293226	0	0	0	0.176275	0	0	0	0	0	0	0	0	0.319413	0.0375008
Bacteria	Proteobacteria	Gammaproteobacteria	Enterobacteriales	Enterobacteriaceae		0.166162	0.0489908	0	0	0.0103691	0	0	0	0	0	0	0	0	0	0.0161087
Bacteria	Firmicutes	Clostridia	Clostridiales	[Tissierellaceae]	Anaerococcus	2.5413	0	0	0	0	0	12.6958	0	0	0	0	0	0	0	1.08836
Bacteria	Firmicutes	Bacilli	Bacillales	Bacillaceae		0	0	1.15874	0	0	0	0	0	0	0	6.51789	0	0	0	0.54833
Bacteria	Proteobacteria	Alphaproteobacteria	Caulobacterales	Caulobacteraceae	Mycoplana	1.13381	3.87027	0	0	0	0	0	0	0	0	0	0	0	0	0.357434
Bacteria	Proteobacteria	Gammaproteobacteria	Vibrionales	Vibrionaceae	Salinivibrio	0	0	2.54307	0	0	0	1.59741	0	0	0	0	0	0	0	0.295748
Bacteria	Proteobacteria	Alphaproteobacteria	Rhizobiales	Methylobacteriaceae		1.34884	0	2.44053	0	0	0	0	0	0	0	0	0	0	0	0.270669
Bacteria	Proteobacteria	Alphaproteobacteria	Rhizobiales	Hyphomicrobiaceae	Hyphomicrobium	0.0293226	0	0	0	0	0	3.53936	0	0	0	0	0	0	0	0.254906
Bacteria	Verrucomicrobia	Verrucomicrobiae	Verrucomicrobiales	Verrucomicrobiaceae	Rubritalea	0	0	0	0	0.228121	0	3.22614	0	0	0	0	0	0	0	0.246733
Bacteria	Proteobacteria	Alphaproteobacteria	Sphingomonadales	Sphingomonadaceae		0	0.00979816	0	0	0	0	0	0	0	0	0	0	0	2.81557	0.201812
Bacteria	Actinobacteria	Actinobacteria	Actinomycetales	Sporichthyaceae		0	0	0.338392	0	0	0	0	0	0	0	0	0	0	2.10576	0.174582
Bacteria	Proteobacteria	Alphaproteobacteria	Rhizobiales	Rhizobiaceae	Agrobacterium	0	1.93024	0	0.444576	0	0	0	0	0	0	0	0	0	0	0.16963
Bacteria	Bacteroidetes	Sphingobacteriia	Sphingobacteriales			0	0	0	0	0.331813	1.82138	0	0	0	0	0	0	0	0	0.1538
Bacteria	Chloroflexi	Ellin6529				0	0	0	0	0.539195	0	0	0	1.51027	0	0	0	0	0	0.14639
Archaea	Euryarchaeota	Halobacteria	Halobacteriales	Halobacteriaceae	Halococcus	0.713518	0	1.21001	0	0	0	0	0	0	0	0	0	0	0	0.137395
Bacteria	Chlamydiae	Chlamydiia	Chlamydiales	Rhabdochlamydiaceae	Candidatus Rhabdochlamydia	0	0	0	0	0	0	0	0	0.815546	0	0	0	0	0.934579	0.125009
Bacteria	OD1					0.234581	0	0	0	1.49316	0	0	0	0	0	0	0	0	0	0.12341
Bacteria	Bacteroidetes	Flavobacteriia	Flavobacteriales	[Weeksellaceae]	Cloacibacterium	0	0	0.697293	0.992887	0	0	0	0	0	0	0	0	0	0	0.120727
Bacteria	SBR1093	VHS-B5-50				0	0	0.769073	0	0.580672	0	0	0	0	0	0	0	0	0	0.0964104
Bacteria	Proteobacteria	Alphaproteobacteria	Sphingomonadales	Sphingomonadaceae	Novosphingobium	0	0.881834	0	0.19265	0	0	0	0	0	0	0	0	0	0	0.0767488
Bacteria	Bacteroidetes	Flavobacteriia	Flavobacteriales	[Weeksellaceae]		0.537582	0	0	0.37048	0	0	0	0	0	0	0	0	0	0	0.0648616
Bacteria	Proteobacteria	Gammaproteobacteria	[Marinicellales]	[Marinicellaceae]	Marinicella	0.693969	0	0	0	0.207383	0	0	0	0	0	0	0	0	0	0.0643823
Bacteria	Firmicutes	Bacilli	Bacillales	Paenibacillaceae	Brevibacillus	0	0	0.625513	0	0	0	0	0	0	0	0.271144	0	0	0	0.0640469
Bacteria	[Thermi]	Deinococci	Deinococcales	Deinococcaceae	Deinococcus	0	0	0	0.0592768	0	0	0	0	0	0	0	0	0	0.745298	0.0574696
Bacteria	Proteobacteria	Alphaproteobacteria	Rhodobacterales	Rhodobacteraceae	Loktanella	0	0	0.481952	0	0	0	0	0	0.0100685	0	0	0	0	0	0.0351443
Bacteria	TM7	TM7-1				0	0	0	0	0.300705	0	0	0	0	0	0	0	0	0	0.0214789
Bacteria	Proteobacteria	Alphaproteobacteria	Rickettsiales			0	0	0.0307629	0	0.259229	0	0	0	0	0	0	0	0	0	0.0207137
Bacteria	Proteobacteria	Alphaproteobacteria	Rhodobacterales	Rhodobacteraceae	Phaeobacter	0	0	0	0	0.176275	0	0	0	0	0.106941	0	0	0	0	0.0202298
Bacteria	Chlamydiae	Chlamydiia	Chlamydiales	Criblamydiaceae		0	0	0	0	0.0518457	0	0.135728	0	0	0	0	0	0	0	0.0133981
Bacteria	Proteobacteria	Alphaproteobacteria	Sphingomonadales	Erythrobacteraceae		0	0	0	0	0.12443	0	0	0	0	0	0	0	0	0.0236602	0.0105779
Bacteria	Firmicutes	Bacilli	Bacillales	Bacillaceae	Bacillus	0	0	0	0	0	0	0	0	0	0	21.3265	0	0	0	1.52332
Bacteria	Bacteroidetes	Cytophagia	Cytophagales	Cytophagaceae	Spirosoma	0	0	0	0	0	0	0	0	0	0	0	0	20.8457	0	1.48898
Bacteria	Proteobacteria	Gammaproteobacteria	Pseudomonadales	Moraxellaceae	Moraxella	0	0	0	0	0	0	0	0	0	0	0	16.5003	0	0	1.17859
Bacteria	Proteobacteria	Alphaproteobacteria	Caulobacterales	Caulobacteraceae	Phenylobacterium	0	0	0	0	0	0	0	13.5675	0	0	0	0	0	0	0.969104
Bacteria	Firmicutes	Clostridia	Clostridiales	Clostridiaceae		0	0	0	0	0	0	0	0	0	0	11.4923	0	0	0	0.820881
Bacteria	Chloroflexi	Anaerolineae	Ardenscatenales	Ardenscatenaceae	Ardenscatena	0	0	0	0	0	0	0	0	10.2799	0	0	0	0	0	0.734279
Bacteria	Firmicutes	Bacilli	Lactobacillales	Streptococcaceae	Lactococcus	0	0	0	0	0	0	0	0	0	0	0	9.04204	0	0	0.64586
Bacteria	Actinobacteria	Actinobacteria	Actinomycetales	Propionibacteriaceae		0	0	0	0	0	0	0	7.78162	0	0	0	0	0	0	0.55583
Bacteria	Firmicutes	Bacilli	Bacillales	Planococcaceae		0	0	0	0	0	0	0	0	0	0	5.96517	0	0	0	0.426083
Bacteria	Firmicutes	Bacilli	Bacillales	Planococcaceae	Rummeliibacillus	0	0	0	0	0	0	0	0	0	0	4.72416	0	0	0	0.33744
Bacteria	Proteobacteria	Epsilonproteobacteria	Campylobacterales	Campylobacteraceae	Campylobacter	0	0	0	0	0	0	0	0	0	0	0	4.61701	0	0	0.329786
Bacteria	Proteobacteria	Gammaproteobacteria	Pseudomonadales	Moraxellaceae	Alkanindiges	0	0	0	4.49022	0	0	0	0	0	0	0	0	0	0	0.32073
Bacteria	Proteobacteria	Deltaproteobacteria	Myxococcales	Haliangiaceae		0	0	0	0	0	0	3.5498	0	0	0	0	0	0	0	0.253557
Bacteria	Firmicutes	Bacilli	Bacillales	Paenibacillaceae	Paenibacillus	0	0	0	0	0	0	0	0	0	0	3.14944	0	0	0	0.22496
Bacteria	Actinobacteria	Actinobacteria	Actinomycetales	Williamsiaceae	Williamsia	0	0	0	2.91938	0	0	0	0	0	0	0	0	0	0	0.208527
Bacteria	Firmicutes	Clostridia	Clostridiales	[Tissierellaceae]	Peptoniphilus	0	2.90025	0	0	0	0	0	0	0	0	0	0	0	0	0.207161
Bacteria	Actinobacteria	Thermoleophilia	Solirubrobacterales	Patulibacteraceae	Patulibacter	0	2.6847	0	0	0	0	0	0	0	0	0	0	0	0	0.191764
Bacteria	FBP					0	0	0	0	0	0	0	0	0	0	0	0	0	2.53165	0.180832
Bacteria	Verrucomicrobia	[Spartobacteria]	[Chthoniobacterales]	[Chthoniobacteraceae]		0	2.42015	0	0	0	0	0	0	0	0	0	0	0	0	0.172868
Bacteria	Fusobacteria	Fusobacteriia	Fusobacteriales	Fusobacteriaceae	Fusobacterium	0	0	0.697293	0	0	0	0	0	1.72171	0	0	0	0	0	0.172786
Bacteria	GN02	3BR-5F				0	0	0	0	0	0	0	0	0	0	0	0	0	2.21223	0.158017
Bacteria	Firmicutes	Clostridia	Clostridiales	Peptostreptococcaceae	Peptostreptococcus	0	0	1.92781	0	0	0	0	0	0	0	0	0	0	0	0.137701
Bacteria	Proteobacteria	Gammaproteobacteria	Vibrionales	Vibrionaceae	Vibrio	0	0	0	0	0	0	1.79578	0	0	0	0	0	0	0	0.12827
Bacteria	Bacteroidetes	Sphingobacteriia	Sphingobacteriales	Sphingobacteriaceae	Pedobacter	0	1.62649	0	0	0	0	0	0	0	0	0	0	0	0	0.116178
Bacteria	[Thermi]	Deinococci	Deinococcales	Trueperaceae	Truepera	0	0	0	0	0	0	0	0	0	0	0	0	0	1.58524	0.113231
Bacteria	Proteobacteria	Gammaproteobacteria	Xanthomonadales	Xanthomonadaceae	Pseudoxanthomonas	0	0	0	1.49674	0	0	0	0	0	0	0	0	0	0	0.10691
Bacteria	Firmicutes	Clostridia	Clostridiales	[Tissierellaceae]	Finegoldia	1.47591	0	0	0	0	0	0	0	0	0	0	0	0	0	0.105422
Bacteria	GN02	BB34				0	0	0	0	1.47242	0	0	0	0	0	0	0	0	0	0.105173
Bacteria	Proteobacteria	Epsilonproteobacteria	Campylobacterales	Campylobacteraceae	Sulfurospirillum	0	0	0	0	1.43094	0	0	0	0	0	0	0	0	0	0.10221
Bacteria	Proteobacteria	Deltaproteobacteria	Myxococcales			0	0	0	0	0	0	1.3886	0	0	0	0	0	0	0	0.0991856
Bacteria	Proteobacteria	Alphaproteobacteria	Rhizobiales	Hyphomicrobiaceae	Devosia	0	0	0	0	0	0	0	0	1.35924	0	0	0	0	0	0.0970888
Bacteria	Bacteroidetes	[Rhodothermi]	[Rhodothermales]	[Balneolaceae]	KSA1	0	0	0	0	0	0	0	0	0	0	0	0	0	1.19484	0.0853459
Bacteria	Actinobacteria	Acidimicrobiia	Acidimicrobiales	koll13		0	0	0	0	0	0	0	0	1.15787	0	0	0	0	0	0.0827053
Bacteria	Firmicutes	Bacilli	Haloplasmatales	Haloplasmataceae		0	0	1.11772	0	0	0	0	0	0	0	0	0	0	0	0.0798371
Bacteria	Proteobacteria	Alphaproteobacteria	Rhodospirillales	Rhodospirillaceae	Nisaea	0	0	1.11772	0	0	0	0	0	0	0	0	0	0	0	0.0798371
Bacteria	Bacteroidetes	Flavobacteriia	Flavobacteriales	Flavobacteriaceae	Gramella	0	0	0	0	1.09913	0	0	0	0	0	0	0	0	0	0.0785092
Bacteria	Proteobacteria	Gammaproteobacteria	Pseudomonadales	Moraxellaceae	Psychrobacter	0	0	1.09721	0	0	0	0	0	0	0	0	0	0	0	0.0783722
Bacteria	Firmicutes	Bacilli	Gemellales	Gemellaceae		0	1.00921	0	0	0	0	0	0	0	0	0	0	0	0	0.0720864
Bacteria	Actinobacteria	Actinobacteria	Actinomycetales	Actinomycetaceae	Varibaculum	0	0.911229	0	0	0	0	0	0	0	0	0	0	0	0	0.0650878
Bacteria	Proteobacteria	Alphaproteobacteria	Rhodospirillales	Acetobacteraceae		0	0	0	0	0	0	0	0	0	0	0	0	0	0.887259	0.0633756
Bacteria	Proteobacteria	Alphaproteobacteria	Rhodobacterales	Rhodobacteraceae	Rubellimicrobium	0	0	0.861362	0	0	0	0	0	0	0	0	0	0	0	0.0615258
Bacteria	Actinobacteria	Actinobacteria	Actinomycetales	Dermabacteraceae	Brachybacterium	0	0	0.789582	0	0	0	0	0	0	0	0	0	0	0	0.0563987
Bacteria	TM7					0.74284	0	0	0	0	0	0	0	0	0	0	0	0	0	0.05306
Bacteria	Actinobacteria	Actinobacteria	Actinomycetales	Gordoniaceae	Gordonia	0	0	0	0.74096	0	0	0	0	0	0	0	0	0	0	0.0529257
Bacteria	Firmicutes	Bacilli	Bacillales	Bacillaceae	Geobacillus	0	0	0	0.726141	0	0	0	0	0	0	0	0	0	0	0.0518672
Bacteria	Fusobacteria	Fusobacteriia	Fusobacteriales	Leptotrichiaceae	Leptotrichia	0	0	0.717801	0	0	0	0	0	0	0	0	0	0	0	0.0512715
Bacteria	Actinobacteria	Actinobacteria	Actinomycetales	Actinomycetaceae	Actinomyces	0	0	0	0.681683	0	0	0	0	0	0	0	0	0	0	0.0486917
Bacteria	Firmicutes	Clostridia	Clostridiales	Veillonellaceae	Veillonella	0	0.646678	0	0	0	0	0	0	0	0	0	0	0	0	0.0461913
Bacteria	Planctomycetes	Planctomycetia	Gemmatales	Gemmataceae		0	0	0	0	0.642887	0	0	0	0	0	0	0	0	0	0.0459205
Bacteria	Planctomycetes	Phycisphaerae	Phycisphaerales			0	0	0.605004	0	0	0	0	0	0	0	0	0	0	0	0.0432146
Bacteria	Bacteroidetes	Bacteroidia	Bacteroidales	Bacteroidaceae	Bacteroides	0.566905	0	0	0	0	0	0	0	0	0	0	0	0	0	0.0404932
Bacteria	Firmicutes	Bacilli	Bacillales	Paenibacillaceae	Aneurinibacillus	0	0	0	0	0	0	0	0	0	0	0.531859	0	0	0	0.03799
Bacteria	Actinobacteria	Acidimicrobiia	Acidimicrobiales	wb1_P06		0	0	0	0	0.518457	0	0	0	0	0	0	0	0	0	0.0370326
Bacteria	Acidobacteria	Acidobacteria-6	BPC015			0.498485	0	0	0	0	0	0	0	0	0	0	0	0	0	0.0356061
Bacteria	Actinobacteria	Actinobacteria	Actinomycetales	Microbacteriaceae	Microbacterium	0	0	0	0	0	0	0	0	0	0.49582	0	0	0	0	0.0354157
Bacteria	Proteobacteria	Alphaproteobacteria	Caulobacterales	Caulobacteraceae	Asticcacaulis	0	0	0	0	0	0	0.438505	0	0	0	0	0	0	0	0.0313218
Bacteria	Cyanobacteria	Chloroplast	Stramenopiles			0	0	0	0	0.404397	0	0	0	0	0	0	0	0	0	0.0288855
Bacteria	Proteobacteria	Alphaproteobacteria	Rhizobiales	Hyphomicrobiaceae	Roseibium	0.400743	0	0	0	0	0	0	0	0	0	0	0	0	0	0.0286245
Bacteria	Acidobacteria	Holophagae	Holophagales	Holophagaceae		0	0	0	0.355661	0	0	0	0	0	0	0	0	0	0	0.0254044
Bacteria	Proteobacteria	Deltaproteobacteria	Bdellovibrionales	Bacteriovoracaceae		0	0	0	0	0.331813	0	0	0	0	0	0	0	0	0	0.0237009
Bacteria	Proteobacteria	Alphaproteobacteria	Sphingomonadales	Sphingomonadaceae	Sphingopyxis	0	0.323339	0	0	0	0	0	0	0	0	0	0	0	0	0.0230957
Bacteria	Proteobacteria	Betaproteobacteria	Neisseriales	Neisseriaceae	Neisseria	0	0	0.256358	0	0	0	0	0	0	0	0	0	0	0	0.0183113
Bacteria	Proteobacteria	Betaproteobacteria	Nitrosomonadales	Nitrosomonadaceae		0	0	0	0	0.23849	0	0	0	0	0	0	0	0	0	0.017035
Bacteria	Proteobacteria	Alphaproteobacteria	Sphingomonadales			0	0	0	0	0.23849	0	0	0	0	0	0	0	0	0	0.017035
Bacteria	Chloroflexi	Thermomicrobia	JG30-KF-CM45			0	0	0	0	0	0	0	0	0	0	0	0	0	0.224772	0.0160552
Bacteria	Proteobacteria	Gammaproteobacteria	Vibrionales	Pseudoalteromonadaceae		0	0	0	0	0.207383	0	0	0	0	0	0	0	0	0	0.0148131
Bacteria	Proteobacteria	Alphaproteobacteria	Sphingomonadales	Sphingomonadaceae	Blastomonas	0	0	0.133306	0	0	0	0	0	0	0	0	0	0	0	0.00952186
Bacteria	Actinobacteria	Actinobacteria	Actinomycetales	Brevibacteriaceae	Brevibacterium	0	0	0	0.118554	0	0	0	0	0	0	0	0	0	0	0.00846812
Bacteria	SBR1093	EC214				0	0	0	0	0.103691	0	0	0	0	0	0	0	0	0	0.00740653
Bacteria	Planctomycetes	Planctomycetia	Gemmatales	Gemmataceae	Gemmata	0	0	0.0717801	0	0	0	0	0	0	0	0	0	0	0	0.00512715
Bacteria	Proteobacteria	Gammaproteobacteria	Thiotrichales	Thiotrichaceae	Leucothrix	0	0	0	0.0148192	0	0	0	0	0	0	0	0	0	0	0.00105851
Bacteria	Actinobacteria	Actinobacteria	Actinomycetales	Streptomycetaceae	Streptomyces	0	0	0	0	0	0	0	0	0	0	0	0	0	0.0118301	0.000845009
Bacteria	Proteobacteria	Gammaproteobacteria	Thiotrichales	Piscirickettsiaceae		0	0	0	0	0.0103691	0	0	0	0	0	0	0	0	0	0.000740653
Bacteria	Firmicutes	Bacilli	Lactobacillales	Carnobacteriaceae	Granulicatella	0	0	0	0	0	0.0103488	0	0	0	0	0	0	0	0	0.000739197
Bacteria	Bacteroidetes	Flavobacteriia	Flavobacteriales	[Weeksellaceae]	Wautersiella	0	0.00979816	0	0	0	0	0	0	0	0	0	0	0	0	0.000699868
Bacteria	Actinobacteria	Actinobacteria	Actinomycetales	Micrococcaceae	Rothia	0	0	0	0	0	0	0	0	0	0	0	0.00959877	0	0	0.000685627
